# Supplementary material for: Association between foot posture and tibiofemoral contact forces during barefoot walking in patients with knee osteoarthritis
Source: BMC Musculoskelet Disord. 2022 Jul 12;23:660. doi: 10.1186/s12891-022-05624-y (PMC9275029; doi:10.1186/s12891-022-05624-y)
Supplement: Supplementary file 1 — Additional file 1. [file 12891_2022_5624_MOESM1_ESM.xlsx]

## Sheet: Healthy
ID	FPI	RFA	Relate floor	Navicular drop test	Navicular height	HVA	TGS	Standing_SAI	Normal_SAI
1	1	12	3	0.3	0.154472	20	15.25	0.435737	0.447656
2	5	3	7	0.6	0.157088	14	10	0.434334	0.48261
3	2	10	3	0.6	0.165957	16	9.25	0.299213	0.567448
4	-1	2	3	0.2	0.147826	18	20.25	0.336785	0.676962
5	2	7	3	1	0.135021	14	9.2	0.586351	0.677409
6	1	3	0	0.3	0.149321	18	10.5	0	0.406996
7	1	13	3	0.4	0.145455	37	6.55	0	0
8	2	5	2	1.6	0.100437	18	8.55	0.696488	0.741067
9	1	15	4	0.4	0.147982	19	9.15	0.617196	0.589016
10	-1	9	4	0.3	0.156682	21	14.8	0	0.323637
11	0	6	0	0.2	0.165254	9	7.55	0	0.246033
12	2	8	7	0.6	0.163717	21	16.05	0	0.320566
13	3	14	5	0	0.171315	11	18.55	0.260842	0.480513
14	4	7	2	0	0.163866	18	13.2	0.479565	0.543943
15	5	21	8	0.2	0.125541	12	13.05	0.685246	0.801268
16	1	17	5	0.4	0.171296	9	15.55	0	0
17	9	19	5	0.5	0.0873016	29	7.25	0.385024	0.658064
18	1	3	3	0.6	0.179687	6	14.4	0.27876	0.261024

## Sheet: OA
ID	FPI	RFA	Relate floor	Navicular drop test	Navicular height	HVA	TGS	Standing_SAI	Normal_SAI
1	-5	18	9	0.8	0.196911	11	12.25	0.391886	0.415276
2	-1	10	3	0.8	0.156627	11	15.8	0.474007	0.505667
3	4	12	8	1.3	0.135458	24	14	0.594664	0.513095
4	6	12	10	0.9	0.154472	30	20.7	0.927978	0.788561
5	1	14	2	0.1	0.156379	12	5.1	0.351895	0.28583
6	1	6	3	0.7	0.168142	20	16.65	0.669031	0.734046
7	3	8	6	0.9	0.146667	3	5.95	0.761012	0.760843
8	7	4	7	0.5	0.17551	21	11.75	0.867577	0.862129
9	0	6	-6	0.9	0.150215	13	8.45	0.494829	0.708974
10	2	3	3	1.4	0.164912	16	19.95	0.410469	0.417105
11	4	13	5	0.4	0.147321	7	8.1	0.31638	0.508749
12	2	9	2	1.2	0.122951	13	8.15	0	0.472019
13	5	11	3	0.9	0.142857	9	6.95	0.82748	0.840446
14	2	8	0	0.1	0.157676	16	12.8	0.693854	0.736204
15	1	11	6	0.4	0.173333	10	19.3	0.590582	0.807976
16	5	12	5	0.5	0.100437	18	14.4	0.237059	0.560086
17	6	8	7	0.6	0.13617	7	20	0.781885	0.790146
18	3	6	4	0.5	0.172269	3	12.35	0.661297	0.532386

## Sheet: OA_CF
	TCF																			MCF																			LCF
ID	1	2	3	4	5	6	7	8	9	10	11	12	13	14	15	16	17	18		1	2	3	4	5	6	7	8	9	10	11	12	13	14	15	16	17	18		1	2	3	4	5	6	7	8	9	10	11
0	0.848488	0.562836	0.718001	3.08618	2.76058	0.698715	1.66948	1.98603	1.80725	0.49791	1.95846	1.81599	0.277725	0.576016	2.23198	0.697371	0.213011	0.772954		0.406192	0.349704	-0.155639	1.63516	1.27334	0.382113	0.0867368	1.31607	0.894315	0.486599	1.02851	0.870435	0.132176	0.309962	0.983355	0.396058	0.0696535	0.364906		0.442296	0.213132	0.87364	1.45103	1.48724	0.316602	1.58275	0.669956	0.912939	0.0113102	0.929954
1	1.27798	0.712683	0.823941	2.80797	2.65657	0.682742	1.77035	2.10286	1.97667	0.599845	2.0902	1.91497	0.377747	0.677225	2.40654	0.817143	0.320528	0.881576		0.845742	0.370579	0.0692464	1.39887	1.15007	0.358431	0.244499	1.40254	0.967316	0.371223	1.05253	0.929725	0.17711	0.265939	1.05037	0.382384	0.139448	0.358441		0.432235	0.342104	0.754694	1.40911	1.5065	0.324311	1.52586	0.700314	1.00935	0.228622	1.03767
2	1.63254	0.868484	0.921998	2.57719	2.53199	0.678219	1.88572	2.17546	2.10223	0.689404	2.21341	2.02436	0.483118	0.772108	2.54052	0.938178	0.415105	1.00575		1.20868	0.40023	0.261529	1.18683	1.01264	0.331702	0.388037	1.46777	1.00345	0.260513	1.07702	0.974032	0.213877	0.219075	1.08556	0.37054	0.182855	0.341669		0.423859	0.468254	0.660469	1.39036	1.51935	0.346517	1.49769	0.707686	1.09878	0.428891	1.13639
3	1.86335	1.02336	1.00239	2.41062	2.3814	0.693527	2.01753	2.18671	2.15744	0.763814	2.29113	2.13928	0.586677	0.863015	2.59814	1.05818	0.49804	1.15916		1.44962	0.451023	0.407431	1.02308	0.872945	0.311746	0.514857	1.51111	0.998674	0.177033	1.09567	1.00489	0.250467	0.186367	1.07958	0.374118	0.206355	0.327606		0.41373	0.572341	0.594956	1.38754	1.50846	0.381781	1.50267	0.675592	1.15877	0.58678	1.19546
4	1.94693	1.17161	1.06153	2.31413	2.20726	0.736788	2.1624	2.13447	2.132	0.821379	2.30411	2.25021	0.682605	0.955078	2.56286	1.17503	0.572929	1.34607		1.5489	0.532189	0.503964	0.924509	0.745485	0.309297	0.625477	1.53709	0.959533	0.137855	1.1087	1.0253	0.294677	0.184132	1.03458	0.404471	0.221351	0.328799		0.398029	0.639419	0.557562	1.38962	1.46177	0.427491	1.53692	0.597381	1.17247	0.683524	1.19542
5	1.88854	1.31014	1.10331	2.28337	2.01967	0.815115	2.312	2.03162	2.03402	0.861003	2.25762	2.34478	0.767852	1.05518	2.44095	1.28725	0.644224	1.55916		1.51521	0.647972	0.558929	0.898291	0.644217	0.333861	0.722486	1.55377	0.901388	0.150802	1.12434	1.03819	0.351766	0.22456	0.963758	0.468323	0.240794	0.353745		0.373331	0.662165	0.544385	1.38508	1.37546	0.481255	1.58952	0.477854	1.13263	0.710201	1.13328
6	1.71917	1.43899	1.13838	2.30647	1.83435	0.933322	2.45472	1.90256	1.8878	0.882218	2.18075	2.41056	0.842786	1.17037	2.25943	1.39427	0.715888	1.78055		1.38182	0.796757	0.588514	0.941324	0.579582	0.391677	0.809442	1.5706	0.844638	0.213097	1.15754	1.04547	0.423052	0.313171	0.887993	0.566471	0.275856	0.404623		0.337348	0.642233	0.549864	1.36514	1.25477	0.541645	1.64527	0.331963	1.04316	0.669121	1.02321
7	1.48719	1.56073	1.18152	2.36764	1.66926	1.09245	2.57826	1.77714	1.72779	0.885713	2.11834	2.43824	0.910967	1.30608	2.05907	1.49633	0.790556	1.98583		1.19771	0.971386	0.613185	1.04155	0.556514	0.484346	0.889955	1.59618	0.809885	0.312651	1.22598	1.04784	0.505822	0.447831	0.830722	0.693869	0.333549	0.476976		0.289484	0.58934	0.568333	1.32609	1.11274	0.608101	1.68831	0.180967	0.917908	0.573062	0.89236
8	1.24689	1.679	1.24801	2.45099	1.5409	1.28858	2.67264	1.68373	1.59015	0.874068	2.11799	2.42413	0.97818	1.46472	1.88434	1.59411	0.869347	2.1502		1.01585	1.1606	0.652921	1.18089	0.573864	0.608454	0.967164	1.63665	0.813267	0.431553	1.34477	1.04539	0.59453	0.61951	0.812311	0.840998	0.415813	0.561392		0.23104	0.518401	0.595092	1.27011	0.967041	0.680126	1.70547	0.0470816	0.776883	0.442515	0.773225
9	1.04664	1.79684	1.34969	2.54336	1.46105	1.51246	2.73249	1.64295	1.50407	0.852259	2.21582	2.37135	1.05094	1.64486	1.77295	1.68816	0.952252	2.25488		0.881611	1.35128	0.722881	1.339	0.625269	0.756277	1.0436	1.69488	0.863003	0.550712	1.52118	1.03855	0.682809	0.814516	0.84535	0.996116	0.520086	0.646617		0.165032	0.445557	0.626811	1.20436	0.835779	0.756184	1.6889	-0.0519282	0.641069	0.301546	0.694637
10	0.919498	1.91508	1.49172	2.63578	1.4345	1.75016	2.75844	1.66368	1.48511	0.827552	2.42501	2.28925	1.13481	1.84119	1.74755	1.77827	1.03877	2.29221		0.82384	1.53091	0.830431	1.49706	0.701119	0.917349	1.12125	1.77051	0.957936	0.654425	1.75109	1.02904	0.765624	1.01755	0.931988	1.14776	0.640944	0.723105		0.0956578	0.384169	0.661286	1.13872	0.733377	0.832814	1.63718	-0.106829	0.527176	0.173126	0.673917
11	0.878157	2.03156	1.67081	2.72337	1.45844	1.98486	2.75677	1.74198	1.53208	0.808569	2.73052	2.19131	1.2328	2.0452	1.81138	1.86314	1.12849	2.26797		0.850608	1.68975	0.974052	1.64066	0.790994	1.08047	1.20172	1.86062	1.08831	0.733678	2.01821	1.02024	0.840832	1.21477	1.06384	1.2869	0.772122	0.785927		0.0275491	0.341812	0.696753	1.08271	0.667448	0.904392	1.55506	-0.11864	0.443769	0.0748911	0.712313
12	0.915039	2.1412	1.87531	2.80385	1.52335	2.19937	2.73783	1.86308	1.62826	0.80365	3.0913	2.09196	1.34422	2.24654	1.94868	1.94029	1.22124	2.20022		0.950085	1.82221	1.14421	1.76136	0.885906	1.23562	1.28605	1.96073	1.23848	0.787469	2.29645	1.01697	0.909666	1.39608	1.22433	1.40818	0.908239	0.836125		-0.0350455	0.318988	0.731106	1.04249	0.637439	0.963754	1.45179	-0.0976555	0.389782	0.0161817	0.794852
13	1.00697	2.23691	2.08714	2.87566	1.61503	2.37898	2.71331	2.00568	1.74657	0.818909	3.44948	2.00341	1.4641	2.43444	2.12936	2.0064	1.31688	2.11492		1.09592	1.92716	1.32582	1.85676	0.979781	1.37542	1.37449	2.06581	1.39082	0.82199	2.55496	1.02443	0.975987	1.55621	1.39281	1.51025	1.0457	0.880136		-0.0889514	0.309749	0.761324	1.0189	0.635249	1.00356	1.33882	-0.0601305	0.355741	-0.00308134	0.894517
14	1.12286	2.31115	2.28502	2.9361	1.7175	2.51372	2.69324	2.14736	1.85718	0.856574	3.74399	1.93322	1.58348	2.59933	2.31653	2.05806	1.41465	2.03946		1.25536	2.00721	1.50164	1.92914	1.06991	1.49569	1.466	2.171	1.52989	0.848104	2.76451	1.04694	1.04461	1.69445	1.54921	1.59497	1.18267	0.927441		-0.132502	0.303943	0.783384	1.00696	0.647599	1.01803	1.22724	-0.0236408	0.327288	0.00847024	0.979471
15	1.23223	2.35759	2.44857	2.9806	1.81582	2.59983	2.68355	2.26964	1.93564	0.914189	3.92502	1.88331	1.69048	2.73402	2.47482	2.09264	1.51255	1.9958		1.39787	2.06722	1.65584	1.9835	1.15635	1.59526	1.55782	2.27204	1.64571	0.877941	2.90373	1.08653	1.11923	1.81327	1.67818	1.66621	1.31826	0.987183		-0.165637	0.29037	0.792725	0.997099	0.659471	1.00457	1.12573	-0.00240507	0.289923	0.0362487	1.02129
16	1.31236	2.37251	2.56207	3.00301	1.8984	2.63973	2.68466	2.36153	1.96917	0.985036	3.96541	1.85063	1.77219	2.83444	2.57744	2.10922	1.60704	1.99503		1.50203	2.11257	1.7769	2.02525	1.24067	1.67511	1.64542	2.36536	1.73556	0.921625	2.96347	1.14219	1.2008	1.91646	1.77168	1.72831	1.45141	1.06477		-0.189674	0.259942	0.785169	0.97776	0.657731	0.964619	1.03925	-0.00382584	0.233611	0.0634102	1.00194
17	1.35255	2.35555	2.61749	2.99726	1.95845	2.64078	2.6916	2.42092	1.95971	1.05978	3.86619	1.82918	1.81708	2.89986	2.61062	2.1092	1.69325	2.03474		1.55936	2.1475	1.85945	2.05852	1.32441	1.73711	1.72282	2.44802	1.80378	0.984965	2.94839	1.2098	1.28675	2.00726	1.82961	1.78494	1.57995	1.15951		-0.206812	0.20805	0.758041	0.938731	0.634043	0.903662	0.968771	-0.027103	0.155931	0.0748197	0.917802
18	1.3547	2.30973	2.61583	2.95944	1.99419	2.61307	2.69549	2.45354	1.92276	1.129	3.65497	1.81264	1.81762	2.93262	2.57456	2.09637	1.76587	2.10001		1.57423	2.17416	1.90467	2.08517	1.40777	1.78299	1.78355	2.5177	1.85986	1.06859	2.87528	1.28293	1.3715	2.08713	1.85848	1.83846	1.70035	1.26404		-0.219525	0.135563	0.71116	0.874272	0.586422	0.830076	0.911939	-0.0641664	0.0628987	0.0604147	0.779692
19	1.33061	2.24073	2.56684	2.88993	2.0081	2.56686	2.68611	2.47019	1.88246	1.18581	3.37798	1.79679	1.77256	2.93732	2.48128	2.07656	1.82052	2.16766		1.56057	2.19237	1.91948	2.10476	1.48896	1.81356	1.82184	2.57272	1.9152	1.16855	2.76871	1.35425	1.44817	2.15531	1.86865	1.88987	1.80812	1.36578		-0.22996	0.0483611	0.647356	0.785164	0.519138	0.753307	0.864266	-0.102527	-0.0327417	0.0172613	0.609263
20	1.29702	2.1558	2.48697	2.79444	2.00536	2.51039	2.65456	2.48309	1.86429	1.22797	3.08794	1.78089	1.68833	2.91989	2.35034	2.05657	1.85507	2.21269		1.53653	2.20016	1.91465	2.11536	1.56426	1.82863	1.83395	2.61223	1.97953	1.27806	2.65508	1.4171	1.51086	2.20937	1.87114	1.93924	1.89892	1.45002		-0.239514	-0.0443662	0.572326	0.679086	0.441102	0.681758	0.820608	-0.12914	-0.115233	-0.0500896	0.432863
21	1.27015	2.06245	2.39617	2.68375	1.992	2.44851	2.59566	2.5023	1.88748	1.25863	2.83136	1.76768	1.57913	2.88641	2.20363	2.04289	1.87058	2.21526		1.51878	2.19492	1.90241	2.11461	1.62875	1.82749	1.81917	2.63645	2.05792	1.38957	2.55667	1.46692	1.55682	2.24618	1.87467	1.98635	1.96991	1.50386		-0.248638	-0.132471	0.49376	0.569132	0.363243	0.621019	0.776487	-0.134153	-0.170447	-0.130946	0.274683
22	1.26104	1.96748	2.31402	2.5718	1.97309	2.38258	2.50925	2.53334	1.95899	1.2856	2.63821	1.76192	1.4654	2.84213	2.06089	2.04032	1.87147	2.16628		1.51798	2.17467	1.8941	2.10099	1.6775	1.80969	1.78026	2.64685	2.1491	1.49674	2.48714	1.502	1.58785	2.26322	1.88392	2.03125	2.02073	1.51987		-0.256931	-0.207186	0.419922	0.470805	0.295586	0.57289	0.728989	-0.113507	-0.190116	-0.211145	0.151062
23	1.27313	1.87627	2.25619	2.47274	1.95155	2.31152	2.40014	2.5763	2.07104	1.31916	2.5168	1.7681	1.37075	2.79068	1.93658	2.05087	1.86456	2.07015		1.53657	2.13912	1.8982	2.07451	1.70677	1.77605	1.72301	2.64604	2.2455	1.59553	2.44944	1.52346	1.6103	2.25958	1.8991	2.07444	2.05399	1.49843		-0.263442	-0.262842	0.357982	0.398229	0.244779	0.535471	0.677131	-0.069738	-0.174452	-0.276372	0.0673596
24	1.3022	1.79267	2.23167	2.39758	1.92763	2.2336	2.27693	2.62665	2.20266	1.36907	2.45456	1.78808	1.3177	2.73368	1.8388	2.07328	1.85735	1.94394		1.5693	2.09029	1.91915	2.03704	1.71497	1.72936	1.65521	2.63755	2.33506	1.68443	2.43653	1.53447	1.63362	2.23638	1.91693	2.11676	2.07473	1.44801		-0.267098	-0.297611	0.312521	0.360542	0.212657	0.504242	0.62172	-0.0108957	-0.132397	-0.315366	0.0180296
25	1.33874	1.7192	2.24157	2.35142	1.8992	2.14836	2.14996	2.6772	2.32491	1.44159	2.42414	1.81953	1.32315	2.67077	1.76998	2.10332	1.85585	1.8132		1.60585	2.03241	1.957	1.99196	1.70306	1.67457	1.5851	2.62521	2.40435	1.76385	2.43454	1.53914	1.66772	2.19665	1.93256	2.15899	2.0892	1.38336		-0.267115	-0.313201	0.28457	0.359464	0.196139	0.473796	0.564861	0.0519909	-0.0794386	-0.322257	-0.010398
26	1.37156	1.65749	2.27942	2.33213	1.86286	2.05813	2.02904	2.72057	2.40852	1.53745	2.39282	1.85575	1.39433	2.60018	1.72857	2.13486	1.86265	1.70542		1.63483	1.97123	2.00796	1.94347	1.67445	1.61843	1.51973	2.6125	2.44211	1.835	2.42731	1.54125	1.71994	2.1446	1.94174	2.20136	2.10315	1.32183		-0.263264	-0.313741	0.271459	0.388669	0.188406	0.439699	0.509308	0.108073	-0.0335906	-0.297554	-0.0344911
27	1.39176	1.6087	2.33306	2.33099	1.81532	1.96846	1.92158	2.75142	2.43174	1.65127	2.33244	1.88711	1.52642	2.51953	1.71114	2.16146	1.87584	1.64282		1.64767	1.91298	2.06554	1.89577	1.63432	1.56853	1.46371	2.60191	2.44238	1.8989	2.40117	1.54336	1.79247	2.08463	1.94252	2.24323	2.1203	1.27902		-0.255909	-0.304276	0.267524	0.435219	0.181	0.39993	0.457866	0.14951	-0.0106434	-0.247628	-0.0687286
28	1.3957	1.57377	2.38763	2.33505	1.75495	1.88747	1.83158	2.76762	2.38646	1.77282	2.22708	1.90375	1.70247	2.42689	1.71408	2.17823	1.88927	1.63645		1.64151	1.8631	2.12211	1.85233	1.58869	1.53197	1.41861	2.59445	2.40645	1.9557	2.3485	1.54654	1.88098	2.02052	1.93613	2.28315	2.14129	1.26469		-0.245806	-0.289329	0.265518	0.482715	0.166259	0.355497	0.412968	0.173171	-0.0199921	-0.182878	-0.121415
29	1.38634	1.55342	2.42883	2.33084	1.68295	1.82408	1.75957	2.77039	2.28084	1.8896	2.07683	1.89867	1.89584	2.32177	1.73434	2.18339	1.89409	1.683		1.62006	1.82536	2.17044	1.81546	1.54349	1.514	1.38309	2.58959	2.34302	2.00472	2.26956	1.55063	1.97509	1.95479	1.92673	2.31925	2.16372	1.28015		-0.233717	-0.271944	0.258398	0.515383	0.139466	0.310076	0.376483	0.180794	-0.0621736	-0.115122	-0.192736
30	1.37262	1.54786	2.44603	2.30826	1.60383	1.78564	1.70348	2.76313	2.1378	1.99014	1.8967	1.87035	2.07506	2.20578	1.76944	2.17913	1.88145	1.7653		1.59259	1.80124	2.20499	1.78619	1.50365	1.51685	1.35376	2.58545	2.26657	2.045	2.17201	1.55495	2.06054	1.88872	1.92015	2.34986	2.1831	1.31786		-0.219965	-0.253376	0.241036	0.52207	0.100175	0.268791	0.349719	0.177673	-0.128769	-0.0548535	-0.275304
31	1.36716	1.55653	2.43424	2.26365	1.5251	1.7757	1.65991	2.7497	1.98968	2.06697	1.71172	1.82405	2.20995	2.08289	1.81675	2.17144	1.84541	1.85635		1.57125	1.78996	2.2228	1.76456	1.47269	1.53917	1.32639	2.57932	2.19436	2.07605	2.06855	1.55918	2.12263	1.82267	1.92205	2.37427	2.19453	1.36331		-0.204088	-0.233437	0.211441	0.499097	0.0524119	0.236538	0.333525	0.170377	-0.204676	-0.00908018	-0.35683
32	1.38294	1.57772	2.39485	2.20111	1.45618	1.79244	1.62556	2.73258	1.87048	2.1184	1.54957	1.77111	2.27793	1.95905	1.8727	2.16892	1.78548	1.92605		1.56767	1.78898	2.22366	1.74989	1.45246	1.5761	1.29716	2.56829	2.14259	2.0986	1.97355	1.56387	2.15013	1.75675	1.93609	2.39304	2.19472	1.39889		-0.184725	-0.211266	0.171189	0.451217	0.00372339	0.216345	0.328406	0.164293	-0.272114	0.0197984	-0.423983
33	1.42995	1.60857	2.33482	2.13166	1.40663	1.82832	1.59813	2.71166	1.80767	2.14865	1.43325	1.72646	2.26907	1.84136	1.93238	2.18068	1.70774	1.94872		1.58979	1.79478	2.20985	1.74125	1.44329	1.62006	1.26357	2.54987	2.12294	2.11481	1.8995	1.57064	2.13849	1.69151	1.9625	2.40808	2.18351	1.40857		-0.159835	-0.186209	0.12497	0.390407	-0.0366584	0.208261	0.334556	0.161794	-0.315269	0.0338419	-0.466247
34	1.51252	1.64528	2.2647	2.07037	1.38421	1.87118	1.57659	2.68409	1.81571	2.16619	1.37564	1.70483	2.18852	1.73686	1.98965	2.21383	1.6244	1.90978		1.63974	1.80378	2.18534	1.73762	1.44428	1.66208	1.22481	2.52248	2.14003	2.12789	1.85433	1.58163	2.09157	1.62834	1.99766	2.42204	2.16468	1.38237		-0.127218	-0.158503	0.0793602	0.332754	-0.0600709	0.209093	0.351786	0.161611	-0.324321	0.0383021	-0.478695
35	1.6281	1.68364	2.19603	2.03228	1.39309	1.90646	1.56087	2.64532	1.89282	2.18086	1.37721	1.71677	2.05592	1.6512	2.03805	2.27118	1.55158	1.80966		1.71337	1.81317	2.15485	1.73805	1.45364	1.69338	1.18149	2.48569	2.19064	2.1412	1.8402	1.59871	2.02134	1.5695	2.0346	2.43743	2.14548	1.31928		-0.0852727	-0.129537	0.0411791	0.294238	-0.0605465	0.213077	0.37938	0.159624	-0.297816	0.0396535	-0.462988
36	1.76756	1.71974	2.13867	2.02803	1.4328	1.92024	1.55099	2.59108	2.02195	2.20067	1.42727	1.76537	1.90144	1.58765	2.07196	2.34981	1.5059	1.66404		1.80133	1.82136	2.12284	1.74157	1.4691	1.70697	1.13507	2.44028	2.26472	2.15715	1.85376	1.6224	1.94547	1.51778	2.0644	2.45554	2.13522	1.22796		-0.0337672	-0.101617	0.0158274	0.28646	-0.0363033	0.213278	0.415927	0.150799	-0.242774	0.0435175	-0.426491
37	1.91705	1.75079	2.09884	2.06059	1.49794	1.90221	1.54625	2.51983	2.17542	2.22929	1.50789	1.84493	1.75963	1.54651	2.08792	2.44092	1.50077	1.50025		1.89149	1.82815	2.09278	1.74718	1.4882	1.69885	1.08701	2.38818	2.348	2.17622	1.88781	1.6512	1.8835	1.47585	2.0782	2.47572	2.14305	1.12486		0.0255623	-0.0773601	0.00605787	0.313416	0.00973423	0.203355	0.459237	0.131647	-0.172574	0.0530671	-0.379923
38	2.06067	1.77561	2.07825	2.12395	1.57905	1.84796	1.54463	2.43482	2.32224	2.26499	1.59922	1.94178	1.66209	1.5252	2.08538	2.53122	1.5433	1.35071		1.97186	1.83451	2.06678	1.75381	1.50857	1.66877	1.03824	2.33241	2.42549	2.19665	1.93358	1.68133	1.85245	1.44554	2.06922	2.49517	2.17573	1.03029		0.0888081	-0.0588948	0.0114732	0.370143	0.0704843	0.179185	0.50639	0.102402	-0.103248	0.068337	-0.334364
39	2.18351	1.795	2.07446	2.20407	1.66432	1.76014	1.54293	2.34515	2.43585	2.30142	1.68444	2.03722	1.63082	1.51902	2.06687	2.60565	1.63273	1.24494		2.0333	1.84218	2.04559	1.76046	1.52815	1.6202	0.98896	2.27699	2.48506	2.21484	1.98295	1.70728	1.86293	1.42731	2.03435	2.50947	2.23582	0.963382		0.150202	-0.0471719	0.0288656	0.443602	0.136175	0.139943	0.553972	0.0681544	-0.049209	0.0865823	-0.298505
40	2.2743	1.81153	2.08232	2.28202	1.7418	1.64807	1.53738	2.26535	2.50054	2.33002	1.75305	2.11187	1.67364	1.52226	2.03732	2.65087	1.76069	1.20229		2.07136	1.85312	2.02904	1.76642	1.54542	1.55971	0.938893	2.22686	2.52013	2.2265	2.02997	1.723	1.91682	1.42009	1.97504	2.51387	2.32093	0.937201		0.202944	-0.0415854	0.053276	0.5156	0.196376	0.0883597	0.598482	0.0384853	-0.0195898	0.103513	-0.276919
41	2.32726	1.82899	2.09603	2.33854	1.80167	1.52601	1.52481	2.21323	2.51477	2.34323	1.80177	2.15034	1.78288	1.52965	2.00284	2.65872	1.91333	1.22705		2.08682	1.86903	2.01656	1.7715	1.55955	1.49589	0.887963	2.18769	2.53091	2.22826	2.07146	1.72338	2.00698	1.42149	1.89719	2.50487	2.4242	0.955342		0.240433	-0.0400378	0.0794654	0.567036	0.242123	0.0301195	0.636847	0.0255428	-0.016138	0.114972	-0.269686
42	2.34267	1.85154	2.11117	2.35875	1.83814	1.41049	1.50395	2.2064	2.49068	2.33754	1.83321	2.14489	1.93746	1.53744	1.96933	2.62889	2.07463	1.30739		2.08503	1.89098	2.00779	1.77631	1.57047	1.4379	0.836989	2.16541	2.52387	2.21904	2.10655	1.70576	2.11914	1.42837	1.81014	2.48188	2.53581	1.01088		0.257642	-0.0394344	0.103378	0.582435	0.267669	-0.0274153	0.666956	0.0409898	-0.0331946	0.118497	-0.273334
43	2.32647	1.88274	2.12615	2.33585	1.85036	1.31728	1.4763	2.25803	2.44992	2.31522	1.85302	2.09735	2.10797	1.54418	1.94116	2.56986	2.22996	1.41835		2.07412	1.9192	2.00296	1.78219	1.57886	1.39408	0.788185	2.16545	2.50961	2.20098	2.13562	1.6709	2.23535	1.43763	1.72498	2.44818	2.64516	1.08802		0.252355	-0.0364678	0.123192	0.553667	0.271501	-0.0768036	0.688113	0.0925851	-0.0596848	0.114243	-0.282603
44	2.28884	1.92461	2.14266	2.27293	1.84235	1.25863	1.44646	2.37291	2.41724	2.28419	1.86671	2.01866	2.26352	1.55073	1.92057	2.49794	2.36893	1.52826		2.06289	1.95308	2.003	1.79098	1.58592	1.37068	0.745159	2.19159	2.49976	2.17922	2.1591	1.62327	2.33817	1.4469	1.65259	2.41104	2.74313	1.16611		0.225947	-0.0284679	0.139661	0.481948	0.256435	-0.112048	0.701304	0.181324	-0.0825163	0.104974	-0.292394
45	2.24225	1.97712	2.16498	2.18227	1.8219	1.24138	1.42156	2.54466	2.41331	2.25591	1.87734	1.92624	2.37871	1.55971	1.90763	2.43434	2.48677	1.60695		2.05874	1.99121	2.00931	1.8046	1.59309	1.37106	0.712336	2.24468	2.50373	2.16083	2.17659	1.5703	2.41455	1.45504	1.60174	2.38064	2.82385	1.22501		0.183511	-0.0140839	0.15567	0.377677	0.228816	-0.129684	0.709223	0.299974	-0.0904123	0.0950813	-0.299246
46	2.19941	2.03796	2.19848	2.08257	1.79869	1.26619	1.4099	2.75507	2.449	2.2418	1.88476	1.83995	2.43902	1.5745	1.90092	2.40088	2.58394	1.63387		2.0662	2.03157	2.02336	1.82442	1.60163	1.39541	0.69389	2.32156	2.52611	2.15283	2.18669	1.52099	2.45841	1.46223	1.5777	2.36806	2.88543	1.25044		0.133211	0.00638902	0.175117	0.258146	0.19706	-0.129224	0.716014	0.433514	-0.0771138	0.0889766	-0.301934
47	2.17139	2.10289	2.24758	1.99452	1.78214	1.328	1.41923	2.97593	2.52239	2.2495	1.88646	1.77764	2.44355	1.59809	1.89856	2.41528	2.66434	1.60376		2.08641	2.07177	2.04611	1.8508	1.61228	1.44093	0.69247	2.41439	2.56548	2.16013	2.18757	1.4841	2.47139	1.46977	1.58151	2.38271	2.92971	1.23796		0.0849809	0.0311168	0.201467	0.143722	0.169861	-0.112924	0.726764	0.561545	-0.0430863	0.0893658	-0.301107
48	2.16626	2.16649	2.314	1.93612	1.7795	1.41748	1.45488	3.17332	2.61954	2.27993	1.87977	1.75141	2.40442	1.63209	1.89926	2.48701	2.73263	1.52874		2.11749	2.10926	2.07762	1.8827	1.62502	1.50248	0.708102	2.5111	2.61483	2.18391	2.178	1.46627	2.46163	1.47961	1.61015	2.42984	2.9611	1.19457		0.0487697	0.0572259	0.236377	0.0534158	0.154486	-0.085005	0.746778	0.662215	0.00470286	0.0960219	-0.298229
49	2.18827	2.22319	2.39565	1.91872	1.79456	1.52298	1.51839	3.31373	2.71842	2.3265	1.86419	1.76552	2.34307	1.6763	1.90306	2.61474	2.79186	1.43584		2.15557	2.14164	2.11685	1.91784	1.63909	1.57357	0.737641	2.5969	2.66359	2.22098	2.15851	1.47079	2.44117	1.49375	1.65745	2.50878	2.98492	1.13731		0.0326958	0.0815472	0.278805	0.000882351	0.155476	-0.0505898	0.780752	0.716832	0.0548339	0.105525	-0.294321
50	2.23768	2.26835	2.48669	1.94488	1.82727	1.63275	1.60695	3.37093	2.79523	2.37675	1.84316	1.8162	2.28454	1.72876	1.91153	2.78609	2.84208	1.36078		2.1962	2.16695	2.1618	1.9531	1.65326	1.64738	0.775009	2.65681	2.70052	2.2646	2.13218	1.497	2.42244	1.51378	1.7155	2.61242	3.00588	1.08926		0.0414794	0.101394	0.32489	-0.0082236	0.174004	-0.0146331	0.83194	0.714122	0.0947073	0.112154	-0.289016
51	2.31117	2.29917	2.57859	2.00841	1.87428	1.73675	1.71368	3.33212	2.831	2.4161	1.82426	1.89349	2.25117	1.78649	1.92744	2.97958	2.88059	1.33924		2.23567	2.18401	2.20993	1.98539	1.66632	1.71783	0.812233	2.67899	2.71689	2.30636	2.10461	1.54073	2.41509	1.54066	1.77636	2.72821	3.02707	1.0739		0.075493	0.115164	0.368661	0.0230136	0.207959	0.0189124	0.901444	0.653123	0.114115	0.109739	-0.280345
52	2.40261	2.31525	2.6622	2.09657	1.93022	1.82788	1.82883	3.20193	2.81706	2.43277	1.81779	1.98415	2.25719	1.84646	1.95395	3.16868	2.9037	1.3979		2.27197	2.19265	2.25877	2.01254	1.67756	1.78032	0.841078	2.65794	2.70895	2.33883	2.08314	1.59538	2.4238	1.57469	1.83368	2.8404	3.04973	1.10904		0.130645	0.122602	0.403432	0.0840304	0.252666	0.0475538	0.987747	0.543993	0.108115	0.0939428	-0.265342
53	2.50421	2.31858	2.73	2.19378	1.98928	1.90253	1.94147	3.00334	2.75748	2.42224	1.834	2.07513	2.30562	1.90667	1.99371	3.32685	2.90942	1.5473		2.30506	2.1939	2.30647	2.03413	1.68725	1.83221	0.854881	2.59686	2.67905	2.35799	2.07527	1.65351	2.44759	1.61571	1.88381	2.93317	3.07387	1.20211		0.199145	0.124678	0.423529	0.159651	0.302031	0.0703179	1.08659	0.406484	0.0784307	0.0642475	-0.241264
54	2.60771	2.31311	2.77809	2.28583	2.04668	1.9604	2.04135	2.77468	2.66818	2.38973	1.87986	2.15632	2.38801	1.96679	2.04814	3.43261	2.90018	1.77849		2.3367	2.18998	2.35219	2.05202	1.69683	1.8729	0.850089	2.50837	2.63519	2.36481	2.08684	1.70843	2.48072	1.66337	1.92642	2.99385	3.09927	1.34773		0.271014	0.12313	0.425905	0.23381	0.349854	0.0874994	1.19126	0.266315	0.0329919	0.024921	-0.206979
55	2.70577	2.30382	2.80734	2.36341	2.09964	2.00381	2.12039	2.56329	2.57277	2.34973	1.95639	2.22231	2.4871	2.02839	2.11702	3.47349	2.88439	2.0642		2.36973	2.18401	2.39615	2.07021	1.70864	1.90358	0.827104	2.4131	2.58899	2.36522	2.12038	1.75546	2.51487	1.71735	1.96428	3.01555	3.12662	1.52838		0.336046	0.119808	0.411192	0.293208	0.391	0.100235	1.29329	0.150191	-0.0162191	-0.0154901	-0.163987
56	2.79302	2.29558	2.82326	2.42425	2.14768	2.03676	2.17367	2.41666	2.49633	2.32224	2.05761	2.27254	2.58151	2.09441	2.19858	3.44814	2.87612	2.36428		2.4072	2.17954	2.43935	2.09421	1.72545	1.9267	0.790177	2.33616	2.55275	2.36842	2.17423	1.79254	2.54182	1.77737	2.00241	2.99854	3.15813	1.71804		0.385825	0.11604	0.383906	0.330043	0.422231	0.110057	1.38349	0.0804994	-0.0564235	-0.0461842	-0.116619
57	2.86695	2.29212	2.83471	2.47309	2.19219	2.06389	2.19965	2.37287	2.45882	2.32677	2.17135	2.31026	2.65132	2.16821	2.28996	3.36612	2.89267	2.63435		2.45156	2.17994	2.48303	2.12988	1.74962	1.94536	0.746363	2.30205	2.53631	2.38397	2.2426	1.8202	2.55594	1.84302	2.04672	2.95003	3.19738	1.88787		0.415391	0.112184	0.351684	0.343212	0.442561	0.11853	1.45328	0.0708144	-0.0774884	-0.0571986	-0.0712466
58	2.92828	2.29514	2.85172	2.51975	2.23538	2.08964	2.19977	2.45225	2.46996	2.37561	2.28211	2.34071	2.68292	2.25228	2.38782	3.24567	2.95037	2.83527		2.50408	2.18763	2.52799	2.18195	1.78226	1.96261	0.703796	2.32908	2.54457	2.41834	2.31677	1.84093	2.55578	1.91342	2.10241	2.88258	3.24842	2.01259		0.424192	0.107515	0.323725	0.337797	0.453126	0.127026	1.49598	0.123168	-0.074613	-0.0427296	-0.0346535
59	2.98076	2.30404	2.88295	2.57577	2.27922	2.11767	2.17766	2.65225	2.52684	2.46857	2.37498	2.36919	2.67219	2.34717	2.48892	3.10987	3.05973	2.94149		2.56463	2.20357	2.57418	2.25271	1.82257	1.98104	0.669715	2.42458	2.57636	2.47222	2.387	1.85822	2.54439	1.9869	2.17252	2.81131	3.31423	2.0761		0.416136	0.100474	0.308766	0.323059	0.456655	0.136629	1.50795	0.22767	-0.0495197	-0.00365608	-0.0120273
60	3.03038	2.31608	2.93351	2.65049	2.32436	2.15052	2.13813	2.94676	2.61503	2.59103	2.43962	2.39954	2.6251	2.4508	2.59037	2.98227	3.22125	2.94619		2.63168	2.22688	2.6204	2.34096	1.86766	2.00241	0.648762	2.58219	2.62487	2.53939	2.44481	1.87559	2.52832	2.06078	2.25693	2.75077	3.39512	2.07493		0.398697	0.0892062	0.313103	0.30953	0.456705	0.148116	1.48937	0.364566	-0.0098348	0.0516437	-0.00519608
61	3.08393	2.32715	3.00367	2.7477	2.36967	2.18961	2.08636	3.29037	2.71281	2.71645	2.47318	2.4335	2.55578	2.55849	2.6896	2.88267	3.42328	2.86205		2.70266	2.25492	2.66455	2.44172	1.91282	2.02764	0.641955	2.78209	2.67965	2.60777	2.48489	1.8958	2.51566	2.13146	2.35193	2.71206	3.48758	2.01869		0.381272	0.0722323	0.339115	0.305981	0.456848	0.161969	1.44441	0.508277	0.0331632	0.108684	-0.0117128
62	3.14735	2.33282	3.08883	2.86379	2.41232	2.23535	2.02732	3.62688	2.79728	2.81302	2.48112	2.47098	2.48269	2.66367	2.78403	2.82398	3.64277	2.71772		2.77425	2.28376	2.70416	2.54672	1.95234	2.05697	0.646583	2.9943	2.72948	2.66265	2.50628	1.92044	2.51373	2.19481	2.45065	2.70082	3.58413	1.92755		0.373105	0.0490584	0.384668	0.317067	0.459981	0.17838	1.38074	0.632576	0.0677998	0.150368	-0.0251678
63	3.2239	2.32952	3.18068	2.98777	2.4485	2.28739	1.96549	3.90038	2.8507	2.85318	2.47567	2.51079	2.42389	2.75915	2.87064	2.81058	3.84902	2.55081		2.84267	2.30898	2.73712	2.64556	1.98061	2.09014	0.65702	3.18459	2.76534	2.69133	2.51242	1.94994	2.52704	2.24677	2.54413	2.71651	3.67424	1.82734		0.381233	0.0205367	0.443557	0.342205	0.467886	0.197247	1.30847	0.715792	0.0853621	0.161847	-0.0367457
64	3.31277	2.3155	3.26928	3.10345	2.4745	2.34487	1.90477	4.06663	2.8654	2.82332	2.47238	2.55165	2.39274	2.83859	2.94578	2.83825	4.0098	2.39937		2.9039	2.32663	2.7624	2.72748	1.99341	2.12668	0.666196	3.32168	2.78278	2.68782	2.51005	1.98372	2.5561	2.28413	2.62291	2.75295	3.74636	1.74352		0.408873	-0.0111363	0.506881	0.375966	0.481089	0.21819	1.23858	0.744952	0.0826278	0.1355	-0.0376649
65	3.40838	2.29137	3.34544	3.19306	2.4878	2.4066	1.84851	4.10212	2.84571	2.73088	2.48555	2.59288	2.39505	2.89777	3.00529	2.89553	4.09837	2.29375		2.95376	2.33417	2.78042	2.78324	1.9888	2.16599	0.667329	3.38409	2.78285	2.65627	2.50738	2.02062	2.59733	2.30512	2.6788	2.79994	3.79046	1.69543		0.454621	-0.0427989	0.56502	0.409821	0.499001	0.24061	1.18118	0.718029	0.0628627	0.0746114	-0.0218328
66	3.50066	2.26007	3.4028	3.24158	2.48792	2.4712	1.79937	4.00887	2.80649	2.60644	2.52391	2.63454	2.42826	2.9354	3.04516	2.96608	4.09969	2.2508		2.988	2.33106	2.79305	2.80682	1.96767	2.20739	0.655474	3.36502	2.77149	2.61192	2.51185	2.05917	2.64409	2.30979	2.7065	2.84547	3.80048	1.69232		0.512654	-0.0709901	0.609753	0.434759	0.52025	0.263812	1.1439	0.643852	0.0350033	-0.00548305	0.0120578
67	3.57635	2.22626	3.43905	3.24065	2.47668	2.53705	1.75914	3.81372	2.76873	2.49939	2.58781	2.67702	2.48283	2.95309	3.06247	3.03157	4.01417	2.2717		3.00246	2.31899	2.80306	2.79657	1.93358	2.24988	0.628512	3.27392	2.75749	2.5788	2.52816	2.09776	2.6884	2.29992	2.70473	2.87799	3.77601	1.73185		0.573894	-0.0927281	0.635982	0.444081	0.543104	0.287174	1.13063	0.5398	0.0112361	-0.0794078	0.0596564
68	3.62129	2.19529	3.45584	3.19111	2.45785	2.60226	1.72842	3.56225	2.75325	2.46782	2.66876	2.7203	2.54524	2.95471	3.0566	3.07458	3.85793	2.3434		2.99337	2.30148	2.81317	2.75549	1.892	2.29196	0.587401	3.13443	2.74962	2.58459	2.55711	2.13473	2.723	2.27854	2.67666	2.88841	3.72262	1.80143		0.627922	-0.106192	0.642672	0.435619	0.56585	0.310308	1.14102	0.427827	0.00362658	-0.116773	0.111649
69	3.62307	2.17199	3.45777	3.10355	2.43623	2.66457	1.7064	3.30871	2.77447	2.56451	2.75143	2.76326	2.60168	2.9451	3.03014	3.08129	3.65934	2.44344		2.95785	2.28311	2.82498	2.69076	1.84917	2.33142	0.5357	2.97896	2.75376	2.65371	2.5955	2.16835	2.74302	2.24911	2.62945	2.87133	3.65069	1.88192		0.665221	-0.111121	0.632788	0.412792	0.587058	0.333157	1.1707	0.329751	0.020708	-0.0891979	0.155931
70	3.57372	2.15958	3.45042	2.99657	2.4165	2.72127	1.69082	3.10418	2.83584	2.82253	2.81777	2.80336	2.64151	2.92868	2.9893	3.04346	3.45268	2.54624		2.89445	2.26841	2.83816	2.61238	1.81082	2.36531	0.478571	2.84133	2.77088	2.80023	2.63704	2.19693	2.74689	2.21472	2.57317	2.82552	3.57304	1.95265		0.679263	-0.108825	0.612261	0.384195	0.60568	0.355957	1.21225	0.262849	0.0649569	0.0223006	0.180734
71	3.4717	2.15896	3.43826	2.89329	2.40199	2.76923	1.67832	2.98578	2.92825	3.24408	2.85198	2.83711	2.65942	2.90826	2.94357	2.95972	3.27043	2.6296		2.80371	2.26075	2.84997	2.5315	1.78099	2.39018	0.42158	2.74909	2.79641	3.02265	2.67408	2.21901	2.73639	2.17728	2.51912	2.75368	3.50182	1.99648		0.667988	-0.101797	0.58829	0.361792	0.620996	0.379059	1.25674	0.236694	0.131842	0.221429	0.177898
72	3.32281	2.16852	3.42298	2.81664	2.39389	2.80515	1.66509	2.96931	3.03197	3.7959	2.84511	2.86101	2.65603	2.88435	2.9045	2.83586	3.13601	2.67952		2.68849	2.26156	2.85558	2.4585	1.76141	2.4025	0.369625	2.71746	2.82126	3.30203	2.69972	2.23369	2.71571	2.13726	2.47795	2.66172	3.44559	2.00377		0.634324	-0.0930356	0.567401	0.358135	0.632481	0.402645	1.29546	0.251848	0.210709	0.493875	0.145391
73	3.13962	2.18463	3.40277	2.78462	2.39107	2.8258	1.6479	3.0469	3.12152	4.41277	2.79785	2.87292	2.63673	2.85524	2.88392	2.68414	3.05894	2.69253		2.55399	2.2699	2.84897	2.40136	1.7514	2.39937	0.326237	2.74631	2.83425	3.60415	2.70951	2.24098	2.69001	2.09376	2.45792	2.55753	3.40728	1.97414		0.58563	-0.0852681	0.553802	0.383263	0.639661	0.426431	1.32166	0.300585	0.287271	0.808617	0.0883416
74	2.93949	2.20247	3.37268	2.80649	2.39039	2.8286	1.62508	3.19016	3.17216	5.00882	2.72079	2.87315	2.60935	2.8178	2.89184	2.52147	3.03342	2.675		2.4073	2.28275	2.82426	2.36447	1.74834	2.37913	0.293358	2.82083	2.82512	3.88558	2.70253	2.24203	2.6638	2.04503	2.4636	2.44984	3.38361	1.91596		0.532185	-0.0802753	0.54842	0.442026	0.642046	0.449475	1.33172	0.369334	0.347038	1.12324	0.0182676
75	2.74165	2.21719	3.32614	2.88065	2.38773	2.81207	1.59736	3.35776	3.16628	5.49438	2.63201	2.86495	2.5814	2.76865	2.93454	2.36662	3.04067	2.64017		2.2566	2.2957	2.77726	2.34816	1.74854	2.34185	0.271551	2.91561	2.78748	4.10222	2.68139	2.23909	2.63963	1.9893	2.49512	2.34688	3.36617	1.84367		0.485047	-0.0785082	0.548882	0.532484	0.639191	0.470216	1.32581	0.442159	0.378794	1.39216	-0.0493796
76	2.56372	2.22496	3.25695	2.99459	2.37906	2.77626	1.56817	3.50547	3.09789	5.79425	2.55246	2.85396	2.55768	2.70551	3.01333	2.23694	3.0543	2.60375		2.10994	2.30405	2.70654	2.34883	1.74818	2.28949	0.260475	3.00106	2.7207	4.21834	2.65121	2.23493	2.61734	1.92555	2.54826	2.25527	3.34367	1.77377		0.453781	-0.0790851	0.550407	0.64576	0.630876	0.486776	1.30769	0.504411	0.377197	1.57591	-0.0987448
77	2.41856	2.22371	3.16141	3.127	2.36155	2.72307	1.54337	3.5961	2.97405	5.86319	2.50054	2.84658	2.53898	2.62826	3.12414	2.14477	3.04729	2.57945		1.97401	2.30386	2.61405	2.35959	1.74421	2.22556	0.259416	3.05041	2.63018	4.21389	2.61782	2.23202	2.59417	1.85405	2.61506	2.179	3.305	1.72055		0.444549	-0.0801544	0.547357	0.767408	0.617344	0.497509	1.28395	0.545685	0.343868	1.64931	-0.117284
78	2.31199	2.21332	3.03976	3.25138	2.33417	2.65604	1.53033	3.60702	2.81273	5.69484	2.48703	2.84776	2.52206	2.53929	3.25822	2.09467	2.99868	2.57562		1.85298	2.29282	2.50475	2.37138	1.73465	2.15438	0.267691	3.04557	2.52602	4.08829	2.58574	2.23142	2.56544	1.77649	2.68507	2.11876	3.24203	1.69265		0.459006	-0.0795029	0.53501	0.879997	0.599516	0.501662	1.26264	0.561455	0.286711	1.60655	-0.0987107
79	2.24195	2.19536	2.89656	3.34046	2.29768	2.57999	1.53665	3.53352	2.63792	5.32178	2.51195	2.85871	2.50092	2.44332	3.4035	2.08187	2.89834	2.5937		1.74773	2.27058	2.38548	2.37412	1.71862	2.08003	0.284814	2.98038	2.42021	3.85979	2.55638	2.23179	2.52565	1.69561	2.74675	2.07161	3.15149	1.69116		0.494218	-0.0752158	0.511082	0.966344	0.579057	0.499958	1.25184	0.553137	0.21771	1.46199	-0.044428
80	2.1993	2.17229	2.73999	3.37065	2.25406	2.50021	1.56865	3.38745	2.47314	4.807	2.56399	2.87534	2.46881	2.34639	3.54652	2.0928	2.74874	2.62865		1.6557	2.23848	2.26342	2.35794	1.69582	2.00533	0.310428	2.86072	2.32329	3.56046	2.52708	2.22886	2.46976	1.61443	2.78896	2.03119	3.03545	1.70977		0.543603	-0.0661855	0.476577	1.01271	0.558237	0.494884	1.25822	0.526726	0.149848	1.24654	0.0369127
81	2.16988	2.14648	2.58001	3.3256	2.20533	2.4215	1.63014	3.19202	2.33526	4.22895	2.6228	2.88803	2.42031	2.25457	3.67418	2.10766	2.56345	2.671		1.57126	2.19879	2.14426	2.3143	1.66579	1.93096	0.344093	2.70152	2.24127	3.22845	2.49123	2.21563	2.39418	1.53538	2.80227	1.98865	2.90027	1.73663		0.598616	-0.0523151	0.435749	1.0113	0.539534	0.49054	1.28604	0.490501	0.0939887	1.0005	0.13157
82	2.13764	2.11931	2.42621	3.19848	2.15238	2.34725	1.72166	2.97433	2.23037	3.66408	2.6635	2.88309	2.35288	2.17269	3.77506	2.10493	2.36299	2.70968		1.48686	2.15367	2.03101	2.23691	1.62731	1.85526	0.385052	2.52184	2.17382	2.89926	2.4395	2.18342	2.29736	1.45957	2.77993	1.93409	2.75452	1.75748		0.650776	-0.0343562	0.395199	0.961566	0.525069	0.491985	1.33661	0.452493	0.0565565	0.764817	0.223998
83	2.08793	2.09063	2.28572	2.99265	2.09399	2.27878	1.84033	2.75775	2.15261	3.1712	2.66232	2.84563	2.26753	2.10337	3.84005	2.06682	2.16935	2.73477		1.39443	2.10407	1.92336	2.12245	1.57801	1.77458	0.432104	2.33936	2.11403	2.59849	2.36193	2.12364	2.17996	1.38644	2.71839	1.85846	2.60629	1.75915		0.693503	-0.0134406	0.362361	0.870196	0.515979	0.504197	1.40822	0.418394	0.038583	0.572706	0.300396
84	2.01044	2.05859	2.16201	2.72082	2.02639	2.21514	1.98032	2.55641	2.08645	2.78164	2.60192	2.76323	2.16831	2.0467	3.86221	1.98449	2.00075	2.73937		1.28709	2.04905	1.81822	1.9711	1.51448	1.68429	0.483639	2.16598	2.05016	2.3378	2.25033	2.02992	2.04459	1.31392	2.61741	1.75569	2.46102	1.73252		0.723353	0.00953975	0.343791	0.749719	0.511903	0.530854	1.49668	0.390432	0.0362869	0.44384	0.351597
85	1.90106	2.02019	2.05468	2.40296	1.94374	2.15343	2.1338	2.37292	2.01152	2.49709	2.47517	2.62953	2.06109	2.00068	3.83619	1.86153	1.86799	2.72037		1.16068	1.98569	1.71095	1.78672	1.43296	1.58017	0.537831	2.00552	1.96859	2.1149	2.10055	1.90004	1.89533	1.23922	2.47987	1.62437	2.32019	1.67428		0.740383	0.0344938	0.343727	0.616235	0.510774	0.573264	1.59596	0.367401	0.0429216	0.382199	0.374613
86	1.76239	1.97204	1.96051	2.06337	1.8393	2.08966	2.29203	2.19984	1.90879	2.29531	2.28642	2.4466	1.95192	1.96214	3.75751	1.71467	1.77315	2.67792		1.0148	1.9096	1.59723	1.57672	1.33029	1.45991	0.592915	1.85411	1.85751	1.91742	1.9139	1.73715	1.73714	1.15982	2.31117	1.46866	2.18143	1.58721		0.747596	0.0624379	0.363284	0.486649	0.509012	0.629745	1.69911	0.345737	0.0512758	0.377897	0.372527
87	1.60294	1.91149	1.87526	1.72736	1.70726	2.01988	2.4465	2.02403	1.76621	2.14127	2.05022	2.22533	1.84558	1.9279	3.62233	1.57093	1.71074	2.61428		0.853236	1.81607	1.47479	1.35137	1.20509	1.32421	0.647448	1.70283	1.71015	1.72914	1.69733	1.54982	1.57542	1.07449	2.11851	1.29811	2.03986	1.47894		0.749701	0.0954208	0.400473	0.375992	0.502169	0.695668	1.79905	0.321206	0.0560569	0.412133	0.352887
88	1.43515	1.83755	1.79565	1.41796	1.5446	1.94144	2.58971	1.83244	1.5823	2.00035	1.78771	1.98376	1.74474	1.89581	3.42783	1.46185	1.67066	2.53238		0.683603	1.70149	1.34465	1.12273	1.05869	1.17721	0.700469	1.54176	1.52683	1.53669	1.46255	1.35074	1.4155	0.984002	1.91007	1.12613	1.8902	1.35973		0.751543	0.136058	0.450998	0.295236	0.485908	0.76423	1.88924	0.290683	0.0554611	0.46366	0.325156
89	1.27286	1.75148	1.72095	1.153	1.35279	1.85383	2.71574	1.61746	1.3668	1.84953	1.52187	1.74337	1.64993	1.8653	3.17341	1.41555	1.64179	2.43486		0.516197	1.5647	1.21137	0.903058	0.895652	1.02603	0.751507	1.364	1.3153	1.33465	1.22387	1.15437	1.26233	0.89124	1.69415	0.967487	1.72899	1.23988		0.756662	0.186785	0.509575	0.249944	0.457133	0.827802	1.96423	0.25346	0.0515009	0.514883	0.297999
90	1.12872	1.65695	1.65353	0.94296	1.13857	1.75911	2.82039	1.38022	1.13823	1.68338	1.27279	1.52443	1.56014	1.83724	2.86239	1.44873	1.61503	2.32384		0.362358	1.40791	1.08217	0.703107	0.723584	0.879555	0.800475	1.16848	1.08917	1.1275	0.995616	0.97393	1.12008	0.800606	1.47845	0.835201	1.55614	1.12745		0.766366	0.249044	0.571366	0.239853	0.414986	0.879552	2.01992	0.211747	0.049052	0.555882	0.277176
91	1.01212	1.5595	1.59828	0.789787	0.913813	1.66158	2.90126	1.13094	0.919098	1.5135	1.05412	1.34152	1.47394	1.81321	2.50369	1.56064	1.58496	2.20136		0.232585	1.23687	0.96515	0.530425	0.55237	0.746643	0.847499	0.960707	0.865133	0.928052	0.78954	0.818564	0.991745	0.71691	1.26949	0.737633	1.37534	1.02683		0.779538	0.322627	0.633126	0.259362	0.361443	0.914937	2.05376	0.170237	0.0539655	0.585445	0.264578
92	0.928008	1.46569	1.56093	0.686972	0.694159	1.56691	2.95759	0.886321	0.730246	1.36189	0.871413	1.20042	1.39049	1.79434	2.11286	1.73066	1.54973	2.07036		0.134814	1.06028	0.867159	0.388188	0.392848	0.634242	0.892762	0.751382	0.659384	0.752801	0.612834	0.691393	0.878763	0.643993	1.07228	0.676482	1.19326	0.93846		0.793195	0.405405	0.693767	0.298784	0.301311	0.932664	2.06483	0.134939	0.0708622	0.609089	0.258579
93	0.876778	1.38198	1.54597	0.620927	0.49682	1.48081	2.99015	0.664932	0.585786	1.25096	0.722727	1.09724	1.31019	1.78021	1.7118	1.9207	1.50947	1.93554		0.0731997	0.888447	0.791765	0.274812	0.255254	0.545938	0.936435	0.553308	0.484473	0.615973	0.467276	0.588983	0.780718	0.583518	0.890182	0.646296	1.01763	0.859566		0.803578	0.493531	0.754209	0.346115	0.241565	0.934875	2.05371	0.111623	0.101312	0.634991	0.255451
94	0.85511	1.31358	1.55475	0.573626	0.337856	1.40776	3.00103	0.482097	0.490106	1.19349	0.600932	1.02003	1.23476	1.76821	1.32683	2.08207	1.46413	1.80365		0.0476808	0.731478	0.738118	0.184552	0.147743	0.481288	0.978692	0.377719	0.347136	0.524116	0.34963	0.502466	0.695318	0.534314	0.725127	0.635692	0.855119	0.785719		0.807429	0.582105	0.816632	0.389073	0.190113	0.926469	2.02234	0.104378	0.14297	0.669372	0.251302
95	0.857432	1.26367	1.58439	0.526173	0.229508	1.34991	2.9934	0.345798	0.437599	1.1861	0.497007	0.952432	1.16673	1.75357	0.985114	2.16556	1.41169	1.68303		0.0543849	0.597523	0.700992	0.109041	0.0752703	0.436162	1.01978	0.231146	0.247659	0.47314	0.253162	0.420041	0.618757	0.492515	0.577862	0.630104	0.709367	0.712557		0.803047	0.66615	0.883401	0.417132	0.154237	0.913749	1.97362	0.114653	0.189941	0.712956	0.243845
96	0.877598	1.23296	1.62813	0.462706	0.178087	1.30674	2.97104	0.254852	0.415038	1.20855	0.403251	0.878423	1.10861	1.7303	0.710015	2.13249	1.34758	1.58211		0.0867766	0.491303	0.672093	0.0394388	0.0390235	0.404001	1.06007	0.113803	0.180763	0.448815	0.169837	0.33024	0.546485	0.452516	0.448346	0.615387	0.580104	0.637259		0.790821	0.741656	0.956038	0.423268	0.139063	0.902738	1.91097	0.14105	0.234276	0.759733	0.233413
97	0.910326	1.21976	1.67685	0.373854	0.182852	1.27527	2.93779	0.199778	0.405779	1.22918	0.315465	0.786744	1.06195	1.69269	0.516286	1.96406	1.26567	1.50748		0.137232	0.413331	0.642293	-0.0313089	0.0364545	0.377629	1.10004	0.0199289	0.137612	0.430689	0.0925818	0.225067	0.474273	0.408502	0.336033	0.581386	0.463441	0.559323		0.773094	0.806429	1.03456	0.405163	0.146397	0.89764	1.83774	0.179849	0.268167	0.798494	0.222883
98	0.95203	1.22047	1.72154	0.258918	0.23604	1.25098	2.89695	0.165935	0.394455	1.21483	0.233551	0.673815	1.02681	1.63711	0.406194	1.66659	1.16057	1.46188		0.198622	0.359933	0.604164	-0.10673	0.061813	0.351132	1.14015	-0.0601261	0.108271	0.398216	0.0169759	0.102155	0.39932	0.356137	0.239966	0.524502	0.353297	0.480492		0.753408	0.860534	1.11738	0.365649	0.174227	0.899847	1.75679	0.226061	0.286183	0.816614	0.216575
99	1.00088	1.23025	1.75586	0.126088	0.32401	1.22899	2.85078	0.137818	0.370778	1.142	0.160427	0.544294	1.00158	1.56347	0.367679	1.27131	1.03045	1.44285		0.265476	0.32402	0.554048	-0.186127	0.107004	0.321209	1.18063	-0.136836	0.0838765	0.33716	-0.058086	-0.0346956	0.321043	0.29389	0.158612	0.448525	0.243435	0.403909		0.735408	0.906227	1.20181	0.312215	0.217006	0.907784	1.67015	0.274655	0.286902	0.804843	0.218513
100	1.05614	1.24379	1.77794	-0.00958735	0.429225	1.20525	2.80038	0.103067	0.331384	1.0056	0.0997214	0.409145	0.983336	1.47588	0.375254	0.828542	0.879218	1.4425		0.334395	0.296387	0.493024	-0.265198	0.162549	0.287621	1.22131	-0.218516	0.05794	0.244147	-0.130952	-0.176767	0.241255	0.223571	0.0894723	0.363444	0.129397	0.332792		0.721746	0.947406	1.28492	0.255611	0.266676	0.917627	1.57907	0.321583	0.273444	0.761455	0.230674
[truncated: 7 more columns]

## Sheet: Healthy_CF
	TCF																			MCF																			LCF
ID	1	2	3	4	5	6	7	8	9	10	11	12	13	14	15	16	17	18		1	2	3	4	5	6	7	8	9	10	11	12	13	14	15	16	17	18		1	2	3	4	5	6	7	8	9	10	11
0	1.86073	1.79085	2.30523	2.57718	3.16158	2.3829	2.69446	1.18307	0.693536	2.43416	2.30699	2.94247	1.11863	3.6638	2.09937	4.80521	0.820473	0.588105		0.552206	1.05584	1.16002	1.63744	1.62446	1.18496	1.35878	1.20079	0.552117	1.60871	1.09613	1.95643	0.936054	1.53888	1.08589	3.05053	0.534992	0.425245		1.30852	0.735008	1.14521	0.93974	1.53712	1.19794	1.33568	-0.017727	0.141419	0.825444	1.21086
1	1.8893	1.99804	2.1729	2.68298	3.04196	2.38019	2.66076	1.08569	0.725678	2.53908	2.61884	2.86728	1.21277	3.36573	2.24636	4.16573	1.127	0.681217		0.672505	1.24001	1.1395	1.60894	1.54517	1.06591	1.38638	1.03411	0.549164	1.82882	1.41889	1.7245	0.872375	1.34008	1.05033	3.05517	0.649119	0.404306		1.21679	0.758029	1.03339	1.07405	1.49679	1.31428	1.27438	0.0515875	0.176514	0.710255	1.19995
2	1.92848	2.18382	2.05822	2.77366	2.92064	2.36885	2.64055	1.00194	0.746384	2.61773	2.88869	2.78487	1.30213	3.12792	2.36758	3.63479	1.40473	0.809744		0.798844	1.39871	1.10031	1.57779	1.46789	0.949447	1.41084	0.880728	0.541299	2.00797	1.70088	1.50928	0.805471	1.1738	1.00745	3.07662	0.7509	0.414609		1.12963	0.785107	0.957918	1.19587	1.45276	1.41941	1.22971	0.121215	0.205084	0.609756	1.18781
3	1.98759	2.31631	1.97813	2.82633	2.79036	2.33762	2.64331	0.962876	0.756553	2.66076	3.06745	2.69296	1.36961	2.96063	2.45828	3.23379	1.61152	0.986694		0.938407	1.51639	1.05888	1.54672	1.4009	0.849208	1.4395	0.764692	0.533357	2.13645	1.91052	1.33161	0.746002	1.05517	0.9733	3.08681	0.825142	0.477987		1.04918	0.799922	0.919249	1.2796	1.38947	1.48841	1.20381	0.198184	0.223195	0.524304	1.15692
4	2.07866	2.37945	1.94694	2.82746	2.65264	2.28394	2.67679	0.989724	0.762857	2.66975	3.12613	2.59243	1.4056	2.86462	2.51967	2.9669	1.72264	1.21544		1.09936	1.58827	1.03509	1.52009	1.35426	0.779289	1.48159	0.704142	0.531921	2.21651	2.03199	1.20724	0.704884	0.993345	0.962914	3.0664	0.864674	0.606211		0.979306	0.791183	0.911858	1.30737	1.29838	1.50465	1.19519	0.285581	0.230936	0.453237	1.09414
5	2.21529	2.37707	1.97474	2.77595	2.51931	2.21561	2.74585	1.08862	0.77658	2.65697	3.06227	2.48731	1.41081	2.83414	2.55764	2.8262	1.73676	1.48903		1.28965	1.62101	1.04762	1.50312	1.33844	0.751978	1.54633	0.707823	0.54402	2.26083	2.06807	1.14438	0.691074	0.99127	0.986626	3.01184	0.872397	0.798767		0.925635	0.75606	0.927121	1.27283	1.18087	1.46364	1.19952	0.380801	0.23256	0.396138	0.994193
6	2.41001	2.33155	2.06564	2.683	2.41052	2.14935	2.85158	1.24907	0.810987	2.64229	2.8998	2.38398	1.39641	2.85999	2.58063	2.79705	1.67582	1.79167		1.5153	1.63058	1.10965	1.50091	1.36236	0.775502	1.64073	0.773566	0.575623	2.28884	2.03864	1.14279	0.709856	1.04613	1.04766	2.93703	0.860545	1.04332		0.894707	0.700967	0.955988	1.18209	1.04816	1.37385	1.21085	0.475507	0.235364	0.353452	0.861153
7	2.67106	2.27759	2.2165	2.56898	2.34958	2.10656	2.99096	1.44651	0.877977	2.64809	2.68248	2.28982	1.38142	2.93191	2.59757	2.862	1.57886	2.10209		1.77853	1.63802	1.22583	1.51725	1.43135	0.852386	1.76794	0.889124	0.630309	2.3218	1.97515	1.1943	0.76207	1.15029	1.14166	2.86906	0.847396	1.31879		0.89253	0.639569	0.99067	1.05173	0.918235	1.25418	1.22303	0.55739	0.247668	0.326284	0.707328
8	2.99939	2.253	2.41646	2.45814	2.35632	2.10769	3.1573	1.6484	0.984939	2.6936	2.46275	2.21177	1.38815	3.03978	2.61624	3.00257	1.49156	2.39815		2.07646	1.66434	1.39138	1.55372	1.54558	0.97882	1.92636	1.03513	0.708469	2.37809	1.91274	1.28496	0.84441	1.29251	1.25823	2.83936	0.852348	1.60019		0.92293	0.588664	1.02508	0.90441	0.810736	1.12887	1.23094	0.613275	0.27647	0.315509	0.550009
9	3.38684	2.28891	2.64774	2.37257	2.44082	2.16647	3.34131	1.82219	1.13265	2.79009	2.28878	2.15504	1.43669	3.17361	2.64237	3.19905	1.45428	2.66146		2.40066	1.72572	1.59346	1.60923	1.69947	1.14521	2.10994	1.18943	0.807187	2.4695	1.88184	1.39802	0.950592	1.45937	1.38396	2.87316	0.890681	1.86413		0.986186	0.563187	1.05428	0.763338	0.741347	1.02126	1.23138	0.632762	0.325463	0.32059	0.406941
10	3.81614	2.40193	2.88782	2.3271	2.59934	2.28585	3.53266	1.94321	1.31473	2.93808	2.19321	2.12223	1.53987	3.32288	2.67947	3.42931	1.4918	2.88096		2.7378	1.83016	1.81432	1.68005	1.88211	1.3378	2.30928	1.3318	0.920802	2.59946	1.90143	1.51708	1.07295	1.63669	1.50598	2.98036	0.96939	2.09345		1.07834	0.571765	1.0735	0.64705	0.717235	0.948054	1.22338	0.611405	0.393929	0.338619	0.291779
11	4.26275	2.59016	3.11285	2.32616	2.8138	2.45648	3.72148	2.00041	1.51876	3.12725	2.1862	2.11296	1.69965	3.47575	2.72908	3.6678	1.60729	3.05455		3.07137	1.9761	2.03542	1.76048	2.07892	1.54088	2.51351	1.44788	1.04196	2.76323	1.97544	1.6289	1.20397	1.81075	1.61518	3.15063	1.08518	2.28003		1.19138	0.614062	1.07744	0.565687	0.734879	0.915593	1.20797	0.552534	0.476796	0.364019	0.210761
12	4.69827	2.83378	3.30163	2.36343	3.05478	2.65823	3.89955	1.99859	1.72867	3.33888	2.25448	2.12418	1.90598	3.61872	2.79132	3.88593	1.78209	3.18817		3.38397	2.1532	2.24134	1.84381	2.27393	1.73931	2.71206	1.53142	1.16289	2.94976	2.09301	1.72498	1.33731	1.96941	1.70802	3.35437	1.22511	2.42492		1.31431	0.680583	1.06029	0.519627	0.780852	0.918926	1.18749	0.46717	0.565783	0.389128	0.161471
13	5.09459	3.09978	3.43926	2.42402	3.28755	2.86435	4.06078	1.95656	1.92782	3.55015	2.36632	2.15077	2.13807	3.73721	2.86517	4.0543	1.98098	3.2928		3.65979	2.34487	2.42258	1.92343	2.45227	1.92047	2.89608	1.5846	1.27655	3.14457	2.23235	1.8021	1.46818	2.10289	1.78668	3.54917	1.36959	2.5362		1.4348	0.754908	1.01668	0.500583	0.835287	0.943873	1.16469	0.371961	0.65127	0.405578	0.133967
14	5.42782	3.34937	3.5198	2.48851	3.47935	3.04698	4.20088	1.90179	2.1019	3.73906	2.48092	2.18646	2.36808	3.81706	2.94861	4.14651	2.16159	3.37998		3.88671	2.53169	2.57654	1.99384	2.60235	2.07567	3.05911	1.61617	1.37754	3.33295	2.36701	1.86145	1.59302	2.20427	1.85755	3.6901	1.49708	2.62501		1.54111	0.817676	0.943258	0.494669	0.876998	0.97131	1.14177	0.285618	0.724362	0.406112	0.113909
15	5.68132	3.54613	3.547	2.53776	3.60603	3.18297	4.31662	1.86308	2.24099	3.88887	2.55959	2.22473	2.56626	3.84651	3.03847	4.14371	2.28527	3.45732		4.05756	2.69494	2.70672	2.05127	2.71723	2.20049	3.19698	1.63836	1.46242	3.50255	2.47281	1.90708	1.70896	2.26972	1.92856	3.74094	1.58907	2.70123		1.62376	0.851192	0.840278	0.486489	0.8888	0.982478	1.11964	0.224722	0.778572	0.386319	0.0867796
16	5.84721	3.66296	3.53306	2.55708	3.65649	3.25819	4.40476	1.86306	2.3405	3.99076	2.57571	2.25963	2.70663	3.8184	3.13028	4.03855	2.32661	3.52531		4.17047	2.81951	2.82037	2.09397	2.7949	2.29435	3.30717	1.66311	1.52977	3.64501	2.53369	1.94395	1.81317	2.29836	2.00627	3.68323	1.63426	2.76986		1.67674	0.843443	0.71269	0.463111	0.861583	0.963836	1.09759	0.199953	0.810725	0.345746	0.0420276
17	5.92611	3.68627	3.49557	2.53895	3.6337	3.26971	4.46136	1.91254	2.40067	4.04444	2.52112	2.28625	2.77206	3.73168	3.21825	3.83731	2.27936	3.57643		4.22819	2.89572	2.92549	2.122	2.83764	2.35944	3.3879	1.69884	1.57977	3.75638	2.54512	1.97615	1.90267	2.29201	2.09348	3.52071	1.63078	2.82941		1.69792	0.790544	0.570087	0.416949	0.796056	0.910268	1.07346	0.213706	0.820905	0.288052	-0.0239991
18	5.92551	3.61693	3.4534	2.48374	3.5524	3.22534	4.48174	2.00807	2.42527	4.05655	2.40723	2.301	2.75762	3.59197	3.29565	3.55936	2.15723	3.59705		4.23678	2.9198	3.028	2.13678	2.85057	2.39946	3.43756	1.74839	1.61368	3.83644	2.51431	2.00581	1.97465	2.25462	2.18808	3.27798	1.58619	2.87247		1.68873	0.697133	0.425401	0.346961	0.701831	0.825889	1.04418	0.25969	0.811584	0.220108	-0.107083
19	5.85726	3.46816	3.42238	2.39848	3.43417	3.14075	4.46121	2.13319	2.4197	4.03761	2.26105	2.30159	2.67174	3.41082	3.35563	3.23386	1.98983	3.57167		4.20395	2.89337	3.12984	2.14042	2.83994	2.41833	3.45449	1.8086	1.63342	3.88733	2.45741	2.03268	2.02714	2.19165	2.28344	2.99397	1.51518	2.88848		1.65331	0.574792	0.292536	0.25806	0.594231	0.722428	1.00672	0.324592	0.786281	0.150282	-0.196357
20	5.73471	3.2613	3.41202	2.29425	3.30135	3.03519	4.39654	2.26291	2.38934	3.99829	2.1174	2.28696	2.53474	3.20378	3.39229	2.89436	1.81486	3.48847		4.13742	2.82222	3.22849	2.13513	2.81151	2.4194	3.4375	1.87154	1.64111	3.9119	2.39472	2.05456	2.05988	2.10932	2.37006	2.712	1.43584	2.86764		1.59729	0.43908	0.183523	0.159121	0.489839	0.615786	0.959039	0.391374	0.748224	0.0863897	-0.27732
21	5.57033	3.02092	3.42379	2.18307	3.17162	2.92683	4.28766	2.37017	2.33843	3.94626	2.00942	2.25706	2.37506	2.98773	3.40185	2.57253	1.6688	3.34444		4.04376	2.71485	3.31788	2.12277	2.76951	2.40505	3.38668	1.92686	1.63899	3.9124	2.34524	2.06828	2.0749	2.01392	2.43808	2.46927	1.36535	2.8049		1.52656	0.306068	0.105914	0.0602996	0.402107	0.521786	0.900977	0.443309	0.699433	0.0338622	-0.335822
22	5.37402	2.77036	3.45148	2.07509	3.05444	2.82895	4.1391	2.43238	2.26985	3.88426	1.96008	2.21279	2.22385	2.77792	3.38348	2.29264	1.57847	3.14858		3.92772	2.58109	3.39033	2.10464	2.7162	2.37665	3.30442	1.96463	1.62935	3.8896	2.32198	2.07079	2.07655	1.91113	2.47983	2.28855	1.31634	2.70268		1.4463	0.189267	0.0611551	-0.0295553	0.33824	0.452298	0.834683	0.467746	0.640503	-0.00534165	-0.361902
23	5.15252	2.52874	3.48329	1.97683	2.95039	2.74769	3.96054	2.43651	2.18567	3.80992	1.97683	2.15589	2.10893	2.58554	3.3396	2.06791	1.55552	2.92205		3.79213	2.43111	3.43892	2.08153	2.65225	2.335	3.19598	1.97786	1.61457	3.84273	2.3293	2.06025	2.07076	1.80552	2.49172	2.17419	1.29454	2.57152		1.36038	0.0976366	0.0443741	-0.104701	0.298133	0.412687	0.764557	0.458646	0.571097	-0.032814	-0.352473
24	4.90963	2.30973	3.5052	1.89076	2.85305	2.68181	3.76605	2.3813	2.08813	3.71724	2.05053	2.08897	2.04935	2.41622	3.2754	1.89975	1.59492	2.69476		3.6384	2.27477	3.45952	2.05392	2.57754	2.28067	3.06945	1.96398	1.5972	3.77002	2.36268	2.03661	2.06365	1.70024	2.47495	2.11323	1.29841	2.42838		1.27123	0.0349599	0.0456793	-0.163156	0.275505	0.401132	0.696596	0.417327	0.490924	-0.0527717	-0.312156
25	4.64716	2.12176	3.50462	1.81613	2.75288	2.62427	3.57211	2.27645	1.98065	3.59922	2.15883	2.0155	2.05163	2.26976	3.19769	1.77987	1.67772	2.49925		3.46714	2.12129	3.45199	2.02231	2.49215	2.21445	2.93483	1.92511	1.5798	3.66966	2.4109	2.00175	2.05999	1.59701	2.43504	2.08104	1.3205	2.29292		1.18002	0.000478632	0.0526353	-0.206185	0.260729	0.409813	0.637277	0.351333	0.400844	-0.0704325	-0.252069
26	4.36616	1.96932	3.47343	1.75056	2.64156	2.565	3.39455	2.13898	1.86842	3.45072	2.27277	1.9397	2.10849	2.14116	3.11333	1.69444	1.77685	2.36306		3.27906	1.97897	3.42014	1.98751	2.39717	2.13755	2.80236	1.86709	1.56476	3.54091	2.4597	1.95917	2.06172	1.49629	2.38011	2.04967	1.35009	2.18291		1.0871	-0.00965213	0.0532879	-0.236952	0.244388	0.427458	0.592195	0.271886	0.303655	-0.0901914	-0.186927
27	4.06812	1.85426	3.40969	1.69196	2.51559	2.4941	3.24525	1.98826	1.75824	3.27088	2.36468	1.86641	2.20043	2.0226	3.02768	1.62931	1.86446	2.30185		3.07558	1.85493	3.37072	1.9508	2.29515	2.05162	2.68049	1.79755	1.55398	3.38502	2.49593	1.91333	2.06738	1.39772	2.3188	1.99639	1.3764	2.10985		0.992545	-0.000668748	0.0389672	-0.258839	0.220442	0.442476	0.564764	0.19071	0.204261	-0.114141	-0.131249
28	3.75586	1.7769	3.31778	1.63996	2.37796	2.4045	3.12931	1.841	1.65757	3.06434	2.41529	1.80065	2.29999	1.90587	2.94346	1.57457	1.91883	2.31482		2.85935	1.75469	3.3116	1.91396	2.18989	1.95872	2.57402	1.72383	1.54848	3.2057	2.51097	1.86885	2.07241	1.30072	2.25806	1.91015	1.39135	2.07612		0.896514	0.0222078	0.0061734	-0.274003	0.188063	0.445778	0.555291	0.117173	0.109085	-0.14136	-0.095679
29	3.43401	1.7363	3.20695	1.59656	2.23755	2.29376	3.04361	1.70769	1.57309	2.84096	2.41815	1.74721	2.37774	1.78472	2.86022	1.52733	1.92909	2.38406		2.63441	1.68174	3.24984	1.87915	2.0859	1.86115	2.48292	1.65117	1.54822	3.00911	2.50253	1.82981	2.07056	1.20503	2.20177	1.7942	1.39144	2.07452		0.799599	0.054565	-0.0428929	-0.282589	0.15165	0.432607	0.560696	0.056517	0.024872	-0.168151	-0.0843812
30	3.10904	1.73004	3.08885	1.56581	2.10653	2.16433	2.97721	1.59137	1.50912	2.61417	2.38031	1.71003	2.4089	1.65653	2.7749	1.49206	1.89692	2.47807		2.40612	1.63711	3.19009	1.8486	1.98741	1.76131	2.40224	1.58178	1.55193	2.8033	2.47449	1.79922	2.05594	1.11119	2.15014	1.66445	1.37815	2.09005		0.702924	0.0929288	-0.101236	-0.282787	0.119119	0.403023	0.574968	0.00959586	-0.0428047	-0.189139	-0.0941764
31	2.78886	1.75369	2.9747	1.55265	1.9966	2.02273	2.91364	1.4889	1.4665	2.39852	2.31942	1.6917	2.37906	1.52299	2.68292	1.47841	1.83497	2.55871		2.18075	1.61926	3.13381	1.82432	1.89753	1.66163	2.32331	1.51486	1.55737	2.59737	2.43503	1.77882	2.02522	1.02082	2.10035	1.54426	1.35699	2.10382		0.608105	0.134426	-0.159117	-0.271671	0.0990686	0.361101	0.590331	-0.0259637	-0.0908671	-0.198855	-0.115611
32	2.48215	1.80057	2.87277	1.56122	1.91535	1.87778	2.83479	1.39389	1.44222	2.20698	2.25811	1.69303	2.28782	1.38971	2.57984	1.49722	1.7627	2.59		1.96502	1.62426	3.07946	1.80772	1.8176	1.56456	2.23593	1.44759	1.5617	2.40033	2.39376	1.76897	1.97915	0.936554	2.04788	1.45727	1.33569	2.09779		0.517125	0.176311	-0.206686	-0.246494	0.0977531	0.313221	0.598866	-0.0536963	-0.119487	-0.193345	-0.135649
33	2.19759	1.86204	2.78691	1.59333	1.86385	1.73856	2.72538	1.30049	1.43012	2.04882	2.21743	1.71285	2.14934	1.26492	2.46292	1.55606	1.70099	2.54662		1.76544	1.64636	3.02342	1.79938	1.74705	1.47251	2.13114	1.3766	1.56212	2.22012	2.35869	1.76889	1.92312	0.861684	1.98819	1.42064	1.32182	2.05916		0.432148	0.215688	-0.236518	-0.206043	0.116801	0.266052	0.594238	-0.0761138	-0.132001	-0.171302	-0.141254
34	1.94299	1.92857	2.7161	1.64727	1.83617	1.6126	2.57699	1.20631	1.42255	1.9284	2.21119	1.7481	1.98969	1.15757	2.33224	1.65552	1.66689	2.41982		1.58767	1.67895	2.96152	1.79888	1.6838	1.38779	2.00387	1.29951	1.55651	2.06281	2.3341	1.77682	1.86617	0.799644	1.91835	1.44024	1.32077	1.98336		0.355317	0.249623	-0.245419	-0.151606	0.152376	0.22482	0.573124	-0.093199	-0.133964	-0.134417	-0.12291
35	1.72449	1.99127	2.6554	1.71755	1.821	1.50473	2.39069	1.11389	1.41245	1.84531	2.24261	1.79418	1.84154	1.0754	2.19101	1.78753	1.66981	2.21952		1.43592	1.71562	2.8905	1.80484	1.625	1.31244	1.8547	1.21602	1.54404	1.93217	2.31977	1.79035	1.81902	0.753345	1.83799	1.50946	1.3345	1.8749		0.288571	0.275644	-0.235099	-0.0872828	0.195994	0.192286	0.535987	-0.10213	-0.131594	-0.0868671	-0.0771671
36	1.54595	2.0436	2.59757	1.79558	1.80483	1.41672	2.17744	1.02987	1.39549	1.79546	2.30426	1.84554	1.7372	1.02337	2.045	1.93617	1.70996	1.97193		1.31248	1.75118	2.80917	1.81509	1.56809	1.2481	1.69046	1.12823	1.52552	1.82958	2.31181	1.80664	1.79126	0.724601	1.74949	1.61139	1.3612	1.74594		0.233468	0.292425	-0.211597	-0.0195067	0.236742	0.168621	0.486979	-0.0983591	-0.130033	-0.0341202	-0.00754972
37	1.40855	2.08269	2.5352	1.87109	1.77578	1.34782	1.95613	0.962504	1.37146	1.77287	2.38102	1.89648	1.70171	1.00281	1.9013	2.0809	1.77921	1.7133		1.21753	1.78233	2.71886	1.82701	1.5116	1.19577	1.52313	1.04019	1.50339	1.75431	2.30464	1.82274	1.78877	0.713758	1.65743	1.72395	1.39612	1.61314		0.191024	0.300355	-0.18366	0.0440846	0.264181	0.152046	0.432992	-0.0776861	-0.131936	0.0185576	0.0763738
38	1.31075	2.10966	2.46271	1.93413	1.72682	1.29567	1.74969	0.918179	1.34452	1.77146	2.455	1.9419	1.74745	1.01148	1.76671	2.2015	1.86384	1.48163		1.14917	1.80796	2.62322	1.83796	1.45573	1.15574	1.36763	0.9568	1.48134	1.70402	2.2935	1.83589	1.81195	0.719622	1.56742	1.82601	1.43296	1.49364		0.16158	0.301702	-0.160511	0.096169	0.271092	0.13993	0.382057	-0.0386216	-0.136815	0.0674396	0.161501
39	1.24847	2.12908	2.37777	1.97703	1.65761	1.25757	1.58013	0.898313	1.3222	1.7865	2.51118	1.97802	1.8715	1.04429	1.64634	2.28322	1.94843	1.30822		1.10377	1.82888	2.52737	1.84577	1.40236	1.12765	1.23865	0.882476	1.46356	1.67537	2.27658	1.84385	1.85548	0.739693	1.48483	1.90307	1.46568	1.4013		0.144701	0.300193	-0.149596	0.131266	0.255252	0.129928	0.341485	0.015837	-0.141364	0.111132	0.234604
40	1.2158	2.14736	2.28193	1.99601	1.57427	1.23144	1.4637	0.897741	1.31313	1.81519	2.54185	2.00287	2.05634	1.0947	1.54272	2.32099	2.01963	1.21121		1.07665	1.84728	2.43675	1.84911	1.3545	1.11065	1.14749	0.820012	1.45381	1.66458	2.25613	1.84522	1.90955	0.770645	1.41368	1.9506	1.49	1.34406		0.139151	0.300082	-0.15482	0.146904	0.219776	0.12079	0.316209	0.0777285	-0.140686	0.15061	0.285728
41	1.20578	2.17075	2.18032	1.99197	1.48742	1.21644	1.4074	0.905283	1.32436	1.85647	2.54876	2.01644	2.27371	1.15613	1.4558	2.32124	2.06911	1.19268		1.06282	1.86582	2.35602	1.84781	1.31543	1.10381	1.09967	0.769989	1.45445	1.66793	2.23805	1.83973	1.96244	0.808937	1.35607	1.97452	1.50439	1.32302		0.14296	0.304932	-0.175703	0.144162	0.17199	0.112627	0.30773	0.135294	-0.130088	0.188534	0.310706
42	1.21149	2.20343	2.08063	1.97036	1.40888	1.21306	1.40763	0.906488	1.35878	1.91018	2.54234	2.02057	2.49058	1.22325	1.38371	2.30097	2.09491	1.23968		1.0579	1.88694	2.28823	1.84289	1.28765	1.10643	1.09368	0.730877	1.4657	1.6821	2.23021	1.82832	2.0036	0.851389	1.31215	1.98863	1.5102	1.33318		0.153591	0.316496	-0.207605	0.127467	0.121229	0.106631	0.313947	0.175611	-0.106917	0.228082	0.312127
43	1.22696	2.24634	1.99155	1.94013	1.34829	1.22273	1.45133	0.887816	1.4135	1.97594	2.5384	2.01842	2.67599	1.2927	1.32414	2.28403	2.10111	1.32875		1.05874	1.91224	2.23448	1.83642	1.27204	1.11833	1.12145	0.699786	1.48535	1.70424	2.23987	1.813	2.02648	0.895607	1.28064	2.01001	1.51113	1.36552		0.168214	0.334096	-0.242935	0.103706	0.0762597	0.104395	0.329885	0.18803	-0.0718549	0.271694	0.298532
44	1.24793	2.29711	1.92097	1.91191	1.31052	1.24709	1.51929	0.840998	1.47979	2.05219	2.55313	2.01373	2.80699	1.3633	1.27582	2.29548	2.09615	1.43263		1.06389	1.94238	2.194	1.83105	1.26742	1.13995	1.17017	0.673568	1.50904	1.73207	2.27105	1.79655	2.03017	0.940183	1.25963	2.05386	1.51202	1.40965		0.184032	0.354736	-0.273036	0.0808689	0.0430937	0.107146	0.349121	0.167429	-0.0292534	0.320124	0.282077
45	1.27217	2.35121	1.87441	1.89597	1.29459	1.28727	1.59071	0.766206	1.54472	2.13582	2.59804	2.01003	2.87262	1.43558	1.23954	2.3554	2.09029	1.52706		1.07354	1.97721	2.16471	1.82947	1.2708	1.17211	1.22517	0.649904	1.53104	1.76373	2.32278	1.78189	2.01949	0.984644	1.24737	2.12918	1.51755	1.45621		0.198627	0.374	-0.290295	0.0665036	0.0237893	0.115153	0.365534	0.116302	0.0136775	0.372083	0.275264
46	1.29935	2.40379	1.85384	1.90016	1.29457	1.34323	1.64799	0.672924	1.59421	2.22233	2.67624	2.00986	2.87502	1.51104	1.21854	2.47374	2.09305	1.59624		1.08911	2.0163	2.14383	1.83383	1.27805	1.21571	1.27309	0.627995	1.54556	1.79777	2.38861	1.77144	2.00346	1.02923	1.24281	2.23649	1.53102	1.49858		0.210244	0.387487	-0.289985	0.0663253	0.0165181	0.127521	0.374896	0.0449283	0.048654	0.424564	0.287632
47	1.33051	2.45185	1.8572	1.92847	1.3019	1.41359	1.68047	0.57808	1.61677	2.3067	2.78107	2.01423	2.82774	1.59129	1.21777	2.64733	2.11115	1.63544		1.11254	2.05947	2.12862	1.84524	1.28514	1.27115	1.30457	0.608649	1.54815	1.83298	2.45783	1.76656	1.99264	1.07459	1.2458	2.36818	1.55362	1.53342		0.217967	0.392384	-0.271419	0.0832254	0.0167622	0.142438	0.3759	-0.0305695	0.0686144	0.47372	0.323239
48	1.36719	2.49579	1.8787	1.98038	1.30851	1.49575	1.68628	0.501844	1.60686	2.3844	2.89761	2.02244	2.75184	1.67734	1.24249	2.8601	2.14737	1.65048		1.14544	2.10715	2.11687	1.86352	1.28934	1.33799	1.31593	0.593728	1.53698	1.86839	2.51801	1.76714	1.99614	1.1215	1.2568	2.51108	1.58432	1.5603		0.221753	0.38864	-0.238167	0.116862	0.0191732	0.157754	0.370356	-0.091884	0.0698759	0.51601	0.379596
49	1.41061	2.53983	1.90996	2.05115	1.30974	1.58645	1.672	0.462178	1.56702	2.45245	3.00649	2.03242	2.67105	1.76918	1.29631	3.08627	2.20057	1.65448		1.18828	2.16048	2.10723	1.88729	1.29028	1.41474	1.30945	0.585171	1.51352	1.90323	2.55819	1.77169	2.01926	1.17066	1.27643	2.65035	1.62027	1.58076		0.222325	0.379356	-0.197273	0.163858	0.0194549	0.171711	0.362544	-0.122994	0.0534986	0.549217	0.448299
50	1.46097	2.59108	1.94171	2.13292	1.30613	1.68256	1.65021	0.469698	1.50793	2.50995	3.08907	2.0413	2.60696	1.86585	1.37943	3.29598	2.26647	1.66315		1.24002	2.22092	2.09936	1.91438	1.29047	1.49901	1.29228	0.58395	1.48254	1.93691	2.57189	1.77774	2.06238	1.22265	1.30495	2.77349	1.65765	1.5972		0.220955	0.370161	-0.157644	0.218533	0.0156662	0.183542	0.357923	-0.114251	0.0253895	0.573039	0.51718
51	1.51724	2.65728	1.96591	2.21647	1.30358	1.78184	1.63582	0.524376	1.44623	2.55805	3.13244	2.04647	2.57561	1.96566	1.48752	3.46191	2.33905	1.6899		1.29806	2.28958	2.09387	1.94249	1.29501	1.58808	1.27424	0.589332	1.45121	1.96898	2.55903	1.78266	2.12152	1.27788	1.34187	2.87321	1.69273	1.61219		0.219176	0.367698	-0.127961	0.273986	0.00857163	0.193767	0.361577	-0.0649558	-0.00498122	0.589079	0.573411
52	1.57726	2.74392	1.97772	2.29318	1.31176	1.88358	1.64206	0.615104	1.40053	2.59932	3.13296	2.04648	2.58581	2.0667	1.61177	3.56539	2.41204	1.74236		1.35876	2.36631	2.09229	1.96987	1.31076	1.67952	1.26522	0.598773	1.42751	1.99908	2.5262	1.78454	2.1903	1.33663	1.38591	2.94836	1.72272	1.62829		0.218507	0.377607	-0.114569	0.323311	0.00100649	0.204059	0.376842	0.0163311	-0.0269887	0.600243	0.60676
53	1.63849	2.85157	1.97707	2.35672	1.34132	1.98874	1.67724	0.722384	1.38649	2.63671	3.09733	2.04195	2.63935	2.16713	1.74005	3.60061	2.48013	1.82095		1.41827	2.44897	2.09689	1.996	1.34477	1.77198	1.27276	0.608508	1.41827	2.02692	2.48515	1.78308	2.26266	1.39896	1.43518	3.00292	1.74635	1.64831		0.22022	0.402601	-0.11982	0.360728	-0.00344467	0.216757	0.404478	0.113876	-0.0317782	0.609792	0.612183
54	1.69876	2.97423	1.9692	2.40422	1.40077	2.09973	1.7429	0.823459	1.41237	2.67255	3.04088	2.03588	2.7327	2.26538	1.85919	3.57589	2.53972	1.91981		1.47356	2.53299	2.11048	2.02178	1.4027	1.86558	1.30031	0.614723	1.42727	2.05219	2.44977	1.78008	2.33537	1.46452	1.48761	3.04354	1.76396	1.67576		0.2252	0.441235	-0.141282	0.382435	-0.00193362	0.234145	0.442594	0.208737	-0.0149075	0.620354	0.591105
55	1.7571	3.0995	1.96405	2.43658	1.49384	2.21969	1.83394	0.898493	1.47615	2.70781	2.9837	2.03349	2.85922	2.36006	1.95764	3.51182	2.58914	2.02948		1.52321	2.61168	2.13608	2.04949	1.48728	1.96194	1.34664	0.614938	1.45409	2.07458	2.43258	1.77944	2.40963	1.53227	1.54143	3.07657	1.77721	1.71509		0.23389	0.48782	-0.172023	0.38709	0.00656103	0.257749	0.487297	0.283555	0.0220659	0.633232	0.551117
56	1.81425	3.2107	1.97435	2.45803	1.61828	2.35145	1.94021	0.936049	1.56537	2.74209	2.94554	2.0414	3.01131	2.4496	2.02808	3.43696	2.62846	2.14031		1.56793	2.67708	2.17633	2.08218	1.59734	2.06361	1.40637	0.609172	1.49379	2.09383	2.44135	1.78649	2.49088	1.60027	1.59539	3.10582	1.7885	1.77131		0.246323	0.533621	-0.20198	0.375855	0.0209426	0.287843	0.53384	0.326877	0.0715762	0.648254	0.504186
57	1.87264	3.29054	2.01273	2.47489	1.76622	2.49638	2.0494	0.936292	1.65969	2.77411	2.94093	2.06633	3.18184	2.53201	2.06906	3.38197	2.65897	2.24556		1.61045	2.72145	2.23288	2.12282	1.72761	2.17305	1.4715	0.600447	1.53795	2.10993	2.47707	1.80693	2.58712	1.66546	1.64883	3.13178	1.80021	1.84898		0.26219	0.56909	-0.220157	0.352068	0.0386129	0.323324	0.577898	0.335846	0.121735	0.664185	0.463858
58	1.93576	3.32565	2.08842	2.49398	1.92617	2.65345	2.14996	0.910954	1.73596	2.80281	2.97578	2.11351	3.36449	2.60461	2.08539	3.37387	2.68273	2.34303		1.65483	2.73907	2.30563	2.17337	1.8694	2.29149	1.53337	0.594422	1.5766	2.12324	2.53362	1.84543	2.70595	1.72382	1.70137	3.15276	1.81416	1.95068		0.280926	0.586578	-0.21721	0.320605	0.0567701	0.361967	0.616595	0.316531	0.159355	0.67957	0.442156
59	2.00717	3.31062	2.20428	2.52109	2.08587	2.81876	2.23375	0.880001	1.77442	2.82846	3.04629	2.18533	3.55346	2.6642	2.08709	3.43164	2.70208	2.43496		1.70539	2.72785	2.3921	2.23402	2.01197	2.41777	1.58475	0.598148	1.60086	2.13475	2.59936	1.90438	2.85127	1.77084	1.75247	3.1673	1.83118	2.07538		0.301784	0.58277	-0.187818	0.287066	0.0738997	0.400982	0.649001	0.281853	0.173562	0.693705	0.446928
60	2.08931	3.25047	2.35489	2.55975	2.23515	2.98558	2.29734	0.865935	1.7645	2.85352	3.14042	2.28037	3.74268	2.70754	2.08704	3.56408	2.71936	2.52627		1.76543	2.69035	2.48716	2.30283	2.14427	2.54788	1.62136	0.618245	1.60547	2.14614	2.66018	1.98297	3.02082	1.80222	1.80099	3.17727	1.85107	2.2173		0.323882	0.560116	-0.132275	0.256923	0.0908753	0.437704	0.675982	0.247689	0.159034	0.70738	0.480241
61	2.18238	3.16073	2.5265	2.61065	2.36801	3.1452	2.34218	0.887294	1.70864	2.88284	3.24134	2.39327	3.92526	2.73211	2.09801	3.77023	2.7367	2.62175		1.83613	2.63396	2.58335	2.3759	2.25682	2.67499	1.64265	0.658996	1.59068	2.15973	2.70318	2.07702	3.20516	1.81486	1.84501	3.19015	1.87279	2.36572		0.346245	0.526776	-0.0568494	0.234746	0.11119	0.470215	0.699528	0.228298	0.117961	0.723119	0.538155
62	2.28378	3.06478	2.69904	2.67177	2.48328	3.28822	2.3734	0.95323	1.62287	2.92293	3.33194	2.51546	4.09353	2.73699	2.12972	4.04195	2.75581	2.72326		1.91595	2.56981	2.67175	2.44814	2.34316	2.79049	1.6516	0.720889	1.56276	2.17815	2.72009	2.17956	3.38881	1.80779	1.88186	3.21956	1.89485	2.50606		0.367835	0.494976	0.0272855	0.223633	0.14012	0.49773	0.721807	0.23234	0.060112	0.744784	0.611848
63	2.38819	2.98896	2.84989	2.73919	2.5837	3.40616	2.398	1.06069	1.53388	2.98054	3.39907	2.63665	4.23969	2.72361	2.18659	4.36747	2.7778	2.82792		2.00058	2.51083	2.74348	2.51429	2.4007	2.8855	1.6537	0.800073	1.533	2.20392	2.70932	2.282	3.55307	1.78277	1.9087	3.2834	1.91561	2.62208		0.387609	0.478134	0.106409	0.224896	0.182991	0.520663	0.7443	0.26062	0.000879122	0.776619	0.689749
64	2.48834	2.95651	2.95892	2.80824	2.67383	3.49308	2.42276	1.19507	1.47295	3.0608	3.43646	2.74688	4.35708	2.69603	2.26684	4.73494	2.80294	2.92786		2.08374	2.46904	2.79148	2.57017	2.43077	2.9527	1.65544	0.888919	1.51523	2.23879	2.67634	2.3758	3.68009	1.74444	1.92322	3.3998	1.93365	2.69889		0.404603	0.487464	0.167438	0.238065	0.243058	0.540377	0.767317	0.306149	-0.0422793	0.822011	0.760122
65	2.57634	2.98181	3.01336	2.87474	2.75753	3.54663	2.45256	1.33406	1.46833	3.16544	3.44556	2.83845	4.44145	2.66073	2.36305	5.13465	2.83039	3.01173		2.15829	2.45283	2.81213	2.61356	2.43785	2.98792	1.6625	0.977585	1.52247	2.2831	2.63207	2.45409	3.75687	1.69982	1.92442	3.58172	1.94779	2.726		0.418047	0.528973	0.20123	0.261175	0.319685	0.558711	0.790056	0.356473	-0.0541349	0.882334	0.813483
66	2.64526	3.06646	3.01157	2.93593	2.83586	3.56849	2.48955	1.45376	1.53776	3.29154	3.43419	2.90749	4.49182	2.62572	2.46394	5.55937	2.85807	3.06761		2.21777	2.46478	2.80638	2.64465	2.42834	2.99106	1.67837	1.05619	1.56338	2.3353	2.58987	2.51285	3.77824	1.65718	1.91313	3.83168	1.95707	2.69966		0.427486	0.601677	0.205198	0.291282	0.407518	0.577427	0.81118	0.397564	-0.0256266	0.956239	0.844315
67	2.69054	3.1983	2.96442	2.99095	2.9061	3.56386	2.53309	1.53514	1.68322	3.43142	3.41366	2.95455	4.51058	2.59933	2.55709	6.00277	2.88279	3.0864		2.25765	2.5007	2.77988	2.66583	2.40904	2.96613	1.7034	1.11702	1.63961	2.39177	2.56188	2.55146	3.74791	1.62454	1.89212	4.13826	1.96051	2.62397		0.432896	0.697603	0.184537	0.325119	0.49706	0.597732	0.829699	0.418116	0.0436061	1.03964	0.851776
68	2.71095	3.35386	2.89366	3.04061	2.96249	3.54022	2.58055	1.5691	1.88936	3.57349	3.39508	2.98413	4.50263	2.58869	2.6317	6.45657	2.90059	3.06487		2.2762	2.5502	2.74202	2.68085	2.38581	2.92024	1.73472	1.15612	1.74456	2.44703	2.55573	2.57237	3.67724	1.60807	1.86563	4.47562	1.95698	2.51033		0.434747	0.803655	0.151635	0.35976	0.576674	0.619975	0.845827	0.412988	0.144799	1.12646	0.839345
69	2.70868	3.50372	2.82763	3.08679	2.99819	3.50548	2.62842	1.55869	2.12613	3.70431	3.38613	3.00317	4.47386	2.59851	2.68086	6.90752	2.90746	3.0072		2.27468	2.59881	2.70395	2.69363	2.3626	2.86191	1.76694	1.17388	1.86421	2.4944	2.57249	2.58003	3.58222	1.61075	1.8384	4.80655	1.94516	2.3754		0.434004	0.904906	0.123678	0.393157	0.635587	0.64357	0.861485	0.384816	0.261918	1.20991	0.813641
70	2.68887	3.61974	2.79488	3.1314	3.00825	3.46615	2.67357	1.51775	2.35513	3.81103	3.38916	3.01886	4.42936	2.63026	2.7027	7.33545	2.90018	2.92483		2.25682	2.63123	2.67599	2.70693	2.34114	2.79901	1.79335	1.17446	1.97975	2.52702	2.60639	2.57941	3.47933	1.63165	1.8145	5.08876	1.92361	2.23795		0.432055	0.988508	0.118889	0.42447	0.667108	0.667141	0.880219	0.343295	0.375378	1.28401	0.782771
71	2.65835	3.68223	2.81732	3.1755	2.99238	3.42579	2.7141	1.46656	2.53826	3.88396	3.40111	3.03631	4.37211	2.68205	2.7004	7.71346	2.87717	2.83435		2.22779	2.63504	2.66507	2.7214	2.32122	2.73699	1.80761	1.16417	2.07157	2.53902	2.64643	2.57441	3.38153	1.66608	1.79615	5.2831	1.89119	2.11551		0.430565	1.04719	0.152248	0.454099	0.671161	0.688805	0.906492	0.302393	0.466697	1.34494	0.754674
72	2.62422	3.68536	2.90449	3.2186	2.9568	3.38432	2.74967	1.42564	2.64654	3.91849	3.4152	3.05676	4.30245	2.74913	2.68087	8.01059	2.83915	2.75405		2.19294	2.604	2.67278	2.73515	2.30148	2.67778	1.80515	1.14937	2.12359	2.52666	2.67935	2.56677	3.2955	1.70647	1.78304	5.36172	1.84746	2.02134		0.431281	1.08135	0.23171	0.483454	0.655323	0.70654	0.944516	0.276273	0.522948	1.39183	0.735848
73	2.59246	3.6392	3.05058	3.25861	2.91433	3.33826	2.7813	1.40962	2.66686	3.91591	3.42383	3.07677	4.21862	2.825	2.65273	8.19676	2.78931	2.70003		2.15663	2.53996	2.69469	2.74408	2.28035	2.61971	1.78435	1.13448	2.12699	2.48912	2.69317	2.55556	3.22075	1.74397	1.77213	5.31432	1.79309	1.96248		0.435828	1.09925	0.355885	0.514525	0.633979	0.71855	0.996957	0.27514	0.539872	1.42679	0.730667
74	2.56703	3.56783	3.23492	3.29217	2.88264	3.28195	2.81074	1.42292	2.60508	3.88313	3.42169	3.08877	4.11826	2.90257	2.62407	8.24892	2.73303	2.68281		2.12153	2.45284	2.72106	2.7428	2.25697	2.55836	1.74683	1.12071	2.08218	2.42881	2.68033	2.5376	3.15081	1.77014	1.75827	5.15078	1.73012	1.93924		0.445506	1.11499	0.513856	0.549374	0.62567	0.72359	1.06391	0.302203	0.522906	1.45432	0.74136
75	2.54961	3.50361	3.42626	3.31559	2.88093	3.20936	2.83955	1.45849	2.48462	3.8311	3.4081	3.0828	4.00028	2.97532	2.60054	8.15695	2.67705	2.70522		2.08847	2.3586	2.739	2.7259	2.23168	2.48811	1.69704	1.10586	1.99873	2.35101	2.63962	2.5085	3.07608	1.77861	1.73525	4.89942	1.66188	1.94589		0.461146	1.14501	0.687268	0.589691	0.649251	0.721246	1.1425	0.352632	0.485893	1.48009	0.76848
76	2.53994	3.47904	3.58966	3.32578	2.92582	3.11603	2.86835	1.50009	2.34085	3.77264	3.38784	3.04916	3.8665	3.03793	2.58416	7.92775	2.62833	2.7622		2.05692	2.27536	2.73537	2.68924	2.20601	2.4039	1.64107	1.08526	1.893	2.26297	2.5762	2.46411	2.98733	1.76599	1.69718	4.60122	1.59248	1.97249		0.483023	1.20368	0.854293	0.636544	0.719815	0.712134	1.22728	0.414825	0.447844	1.50967	0.811642
77	2.53668	3.51809	3.69449	3.32114	3.0276	3.0007	2.8963	1.52725	2.21279	3.71991	3.37013	2.98116	3.72236	3.08641	2.5732	7.58621	2.59283	2.84226		2.02582	2.21871	2.69995	2.63078	2.18217	2.30267	1.58496	1.05364	1.78418	2.17249	2.49993	2.40192	2.87879	1.7321	1.63974	4.30132	1.52611	2.00693		0.510854	1.29938	0.994537	0.690357	0.845423	0.698037	1.31134	0.473607	0.428607	1.54742	0.870203
78	2.53843	3.62903	3.72154	3.30195	3.18763	2.86595	2.92093	1.52159	2.13413	3.68227	3.36597	2.8774	3.57639	3.11773	2.56291	7.17246	2.57443	2.93036		1.99455	2.19718	2.62783	2.55084	2.16215	2.18403	1.53299	1.00714	1.6896	2.08641	2.42229	2.32199	2.74992	1.6792	1.56093	4.03976	1.4661	2.03708		0.543871	1.43185	1.09371	0.751114	1.02547	0.681924	1.38794	0.514456	0.444538	1.59585	0.943678
79	2.54451	3.80085	3.66737	3.27026	3.39771	2.71789	2.93847	1.47257	2.12573	3.6648	3.38455	2.74284	3.43844	3.12915	2.54692	6.73571	2.57431	3.01118		1.96356	2.20921	2.52049	2.45159	2.14665	2.05009	1.48634	0.945034	1.62054	2.00925	2.35281	2.22714	2.60539	1.61082	1.46124	3.84363	1.41401	2.05222		0.580951	1.59164	1.14687	0.818669	1.25107	0.667797	1.45213	0.527541	0.505189	1.65555	1.03174
80	2.55535	4.00417	3.54467	3.2291	3.64143	2.5648	2.94439	1.38092	2.19138	3.66773	3.42979	2.58829	3.31715	3.1177	2.51891	6.32572	2.59083	3.0721		1.93456	2.2424	2.38534	2.33609	2.13424	1.90448	1.44247	0.870491	1.57964	1.94221	2.29595	2.1223	2.45326	1.53021	1.34327	3.72252	1.36914	2.04392		0.620794	1.76178	1.15934	0.893004	1.50719	0.660325	1.50192	0.510432	0.611742	1.72552	1.13384
81	2.57215	4.19657	3.37871	3.18143	3.897	2.41519	2.93425	1.25878	2.31775	3.68671	3.49783	2.42856	3.21735	3.07993	2.474	5.98379	2.61996	3.10519		1.91004	2.27544	2.23365	2.20716	2.12102	1.75097	1.39557	0.790071	1.56037	1.88301	2.24933	2.01328	2.30212	1.43923	1.21078	3.668	1.32841	2.00634		0.662109	1.92113	1.14506	0.974268	1.77598	0.66422	1.53868	0.468712	0.757382	1.80369	1.2485
82	2.59611	4.33128	3.20048	3.12897	4.14097	2.27577	2.90449	1.12649	2.47829	3.71379	3.57647	2.27951	3.13834	3.01233	2.40973	5.73497	2.65599	3.10764		1.89233	2.28252	2.07774	2.06646	2.10084	1.59236	1.33792	0.712138	1.54898	1.82639	2.20382	1.90525	2.15802	1.33782	1.06786	3.65732	1.2869	1.9361		0.703772	2.04876	1.12274	1.06251	2.04013	0.683404	1.56657	0.414351	0.929305	1.8874	1.37265
83	2.62735	4.36729	3.03856	3.07133	4.35157	2.1499	2.85309	1.00687	2.63979	3.7387	3.64645	2.15483	3.07352	2.9123	2.32641	5.58355	2.69255	3.08094		1.88242	2.23917	1.92789	1.91422	2.06614	1.42983	1.262	0.644572	1.52813	1.76528	2.14546	1.80146	2.02241	1.22435	0.918233	3.65994	1.23886	1.83221		0.744927	2.12813	1.11067	1.15711	2.28543	0.720071	1.59108	0.362303	1.11166	1.97341	1.50099
84	2.66388	4.27826	2.91174	3.00578	4.51114	2.03709	2.78006	0.918812	2.77007	3.7502	3.68468	2.0634	3.01184	2.77942	2.22681	5.51261	2.72344	3.02908		1.87888	2.12821	1.79008	1.74979	2.00938	1.26325	1.16284	0.592475	1.48148	1.69246	2.05888	1.7025	1.89156	1.09684	0.765128	3.64542	1.17903	1.69609		0.785003	2.15004	1.12165	1.25599	2.50176	0.773843	1.61721	0.326337	1.28858	2.05774	1.6258
85	2.70102	4.05835	2.8244	2.92768	4.60709	1.93352	2.68755	0.871866	2.84451	3.73732	3.66843	2.00778	2.94049	2.61665	2.11545	5.4879	2.74335	2.95639		1.87739	1.94445	1.66508	1.57268	1.92452	1.09228	1.03996	0.556573	1.398	1.60224	1.93118	1.60643	1.75786	0.954494	0.611657	3.5904	1.10399	1.53178		0.82363	2.1139	1.15933	1.355	2.68257	0.841242	1.64759	0.315293	1.44652	2.13509	1.73725
86	2.73154	3.72346	2.7659	2.83168	4.63155	1.83356	2.57963	0.863669	2.85028	3.69038	3.57971	1.98428	2.84839	2.431	1.99769	5.46534	2.74817	2.86586		1.87106	1.69664	1.54905	1.38412	1.80848	0.917879	0.898419	0.532849	1.27481	1.49192	1.75555	1.50964	1.6126	0.799309	0.461549	3.48319	1.01325	1.34609		0.860481	2.02682	1.21685	1.44756	2.82307	0.915685	1.68121	0.330819	1.57547	2.19846	1.82417
87	2.74661	3.30764	2.71405	2.71322	4.58032	1.73185	2.46174	0.880796	2.78718	3.60185	3.4088	1.98442	2.72943	2.23319	1.87888	5.40022	2.73519	2.75832		1.85153	1.40641	1.43563	1.18821	1.66202	0.743724	0.748543	0.513557	1.11808	1.3626	1.53348	1.40827	1.44927	0.636972	0.319878	3.32497	0.909726	1.1485		0.895073	1.90123	1.27841	1.52501	2.91831	0.988126	1.7132	0.367239	1.66909	2.23925	1.87531
88	2.73735	2.85553	2.64186	2.57015	4.45185	1.62512	2.33985	0.902965	2.66556	3.46712	3.1563	1.99741	2.5845	2.03633	1.76367	5.25642	2.70308	2.63269		1.81076	1.10399	1.31859	0.992511	1.49006	0.576807	0.604291	0.489413	0.941592	1.21921	1.27526	1.29958	1.26652	0.476769	0.193361	3.12752	0.799546	0.95044		0.926583	1.75154	1.32327	1.57764	2.96179	1.04831	1.73556	0.413551	1.72396	2.2479	1.88104
89	2.69681	2.41293	2.52561	2.40392	4.24692	1.51343	2.21954	0.909348	2.50207	3.28521	2.83336	2.01282	2.42174	1.85361	1.65559	5.01337	2.65183	2.48723		1.74305	0.821933	1.19442	0.807494	1.30116	0.42694	0.480521	0.452364	0.763434	1.0697	0.998404	1.18309	1.06967	0.330335	0.0899505	2.90847	0.691117	0.763962		0.953758	1.591	1.33119	1.59643	2.94575	1.08649	1.73902	0.456984	1.73863	2.2155	1.83495
90	2.62178	2.0176	2.35209	2.2201	3.9694	1.40022	2.10503	0.885218	2.31481	3.05939	2.46018	2.02274	2.25489	1.6955	1.55686	4.66932	2.58284	2.32136		1.64683	0.588218	1.06401	0.644973	1.10637	0.30503	0.389758	0.398166	0.601834	0.923648	0.724697	1.06078	0.870369	0.209443	0.0176273	2.68538	0.593721	0.59984		0.974954	1.42938	1.28808	1.57513	2.86303	1.09519	1.71528	0.487052	1.71298	2.13574	1.73548
91	2.51399	1.69265	2.123	2.0279	3.62796	1.2912	1.99847	0.826987	2.11922	2.79752	2.06325	2.02281	2.1002	1.56728	1.46839	4.24043	2.49898	2.13733		1.52565	0.420395	0.932831	0.515747	0.9177	0.220502	0.339255	0.328023	0.47107	0.790491	0.476356	0.936606	0.684314	0.123375	-0.0173834	2.47043	0.515897	0.465543		0.988342	1.27226	1.19017	1.51215	2.71026	1.0707	1.65922	0.498964	1.64815	2.00703	1.5869
92	2.3804	1.44399	1.8554	1.83896	3.23778	1.19247	1.89957	0.744189	1.9257	2.5118	1.67189	2.01198	1.97263	1.46736	1.38986	3.75585	2.40469	1.94126		1.38816	0.322325	0.809646	0.427105	0.746527	0.178574	0.329089	0.248796	0.37857	0.67786	0.272329	0.815212	0.527762	0.0765639	-0.0124921	2.26703	0.463979	0.363603		0.99224	1.12167	1.04575	1.41185	2.49126	1.01389	1.57048	0.495393	1.54713	1.83393	1.39956
93	2.23239	1.26219	1.57798	1.6655	2.82161	1.10832	1.80575	0.657775	1.73939	2.2179	1.31469	1.99117	1.88255	1.38723	1.31986	3.25025	2.30582	1.74317		1.24689	0.284248	0.704118	0.380883	0.602153	0.178228	0.351875	0.171666	0.323867	0.590334	0.125533	0.700393	0.413718	0.0672189	0.0298826	2.0692	0.441136	0.290922		0.985504	0.977939	0.873865	1.28462	2.21945	0.930096	1.45388	0.48611	1.41552	1.62757	1.18915
94	2.08389	1.12795	1.32438	1.51831	2.40883	1.03955	1.71281	0.595167	1.56154	1.93326	1.01638	1.96149	1.83362	1.31302	1.25618	2.7556	2.20924	1.55576		1.11603	0.28617	0.624058	0.372732	0.490879	0.211613	0.394254	0.109588	0.299593	0.528912	0.0415403	0.593762	0.348925	0.0874182	0.102005	1.86366	0.4471	0.239365		0.967863	0.84178	0.700321	1.14557	1.91795	0.827941	1.31855	0.485579	1.26195	1.40434	0.974838
95	1.94883	1.01949	1.12503	1.40492	2.03238	0.982791	1.61597	0.583379	1.39186	1.67461	0.795259	1.92262	1.8225	1.22856	1.19617	2.29415	2.12198	1.39231		1.00873	0.303633	0.573169	0.392925	0.415604	0.265263	0.439905	0.0741911	0.294115	0.491274	0.0188341	0.4941	0.332497	0.124769	0.191884	1.63397	0.478616	0.197639		0.940099	0.715862	0.551862	1.01199	1.61677	0.717528	1.17606	0.509187	1.09775	1.18333	0.776425
96	1.83845	0.91957	1.00003	1.32848	1.72334	0.931188	1.51117	0.642081	1.23045	1.45528	0.661384	1.87213	1.84034	1.11926	1.13718	1.87436	2.05018	1.26404		0.934464	0.314319	0.549999	0.428604	0.375934	0.322999	0.473374	0.072936	0.295021	0.472717	0.05035	0.39763	0.356532	0.165303	0.285622	1.36545	0.53046	0.154094		0.903985	0.605252	0.450028	0.899876	1.34741	0.60819	1.03779	0.569145	0.935434	0.98256	0.611034
97	1.75899	0.820158	0.954551	1.28738	1.50451	0.876289	1.3962	0.778451	1.07879	1.28262	0.615441	1.80598	1.8755	0.975849	1.07719	1.49052	1.9978	1.17762		0.897009	0.303718	0.548383	0.466929	0.368644	0.36982	0.483786	0.107279	0.292459	0.467484	0.125684	0.299187	0.408466	0.196899	0.370547	1.04962	0.596731	0.0997308		0.86198	0.51644	0.406168	0.820454	1.13587	0.506469	0.912417	0.671172	0.786335	0.815136	0.489757
98	1.71033	0.723539	0.978086	1.27571	1.38421	0.81057	1.27146	0.985133	0.939244	1.15623	0.64838	1.72016	1.91666	0.797054	1.01526	1.12604	1.96557	1.13343		0.893584	0.268329	0.559234	0.498268	0.388297	0.395762	0.467477	0.17229	0.281407	0.470099	0.233274	0.193939	0.474404	0.212291	0.438321	0.686862	0.672047	0.0305779		0.816743	0.45521	0.418852	0.777447	0.995917	0.414808	0.803984	0.812843	0.657836	0.686127	0.415106
99	1.6859	0.639575	1.04736	1.28436	1.3524	0.729869	1.14001	1.24177	0.81345	1.06748	0.741853	1.61281	1.95537	0.590311	0.951859	0.759226	1.95049	1.12494		0.915307	0.215563	0.573063	0.518474	0.427824	0.398554	0.428812	0.25778	0.262292	0.476351	0.361941	0.0791082	0.54239	0.210815	0.487096	0.286824	0.752313	-0.0512911		0.770596	0.424012	0.474292	0.765883	0.924577	0.331315	0.711196	0.98399	0.551158	0.591127	0.379912
100	1.674	0.580186	1.13204	1.30243	1.38038	0.6349	1.00695	1.51957	0.700371	1.00065	0.869647	1.48623	1.98733	0.370324	0.88879	0.370015	1.94601	1.1395		0.948886	0.160423	0.582398	0.52952	0.478974	0.384212	0.378907	0.350581	0.23987	0.483643	0.50148	-0.0448781	0.604624	0.198303	0.521983	-0.133538	0.834888	-0.1385		0.725116	0.419763	0.549645	0.772908	0.901403	0.250688	0.628039	1.16899	0.460501	0.517003	0.368167
[truncated: 7 more columns]
